# Supplementary material for: Structure of ATTRv-F64S fibrils isolated from skin tissue of a living patient
Source: Nat Commun. 2025 Dec 16;17:781. doi: 10.1038/s41467-025-67457-2 (PMC12824241; doi:10.1038/s41467-025-67457-2)
Supplement: Supplementary file 4 — Source Data [file 41467_2025_67457_MOESM4_ESM.xlsx]

## Sheet: Figures 1a-c
Figures 1a-c
	Sample	Peptide	Peptide Retention Time	TIC Normalized Peak Area
	Ankle	TSESGELHGLTTEEESVEGIYK	33.54	63809000
		TSESGELHGLTTEEEFVEGIYK	41.33	31001000
	Thigh	TSESGELHGLTTEEESVEGIYK	33.84	105350000
		TSESGELHGLTTEEEFVEGIYK	41.62	49520000

## Sheet: Supplementary Figures 3a-c
Supplementary Figure 3a																							Supplementary Figures 3b-c
TSESGELHGLTTEEEFVEGIYK														TSESGELHGLTTEEESVEGIYK
TITLE=171594 NH2-TSESGELHGLTTEEEFVEGIYK-COOH														TITLE=124425 NH2-TSESGELHGLTTEEESVEGIYK-COOH
PEPMASS=819.0602435795781	305336													PEPMASS=799.0488690231143	405800
RTINSECONDS=57.15814208984375														RTINSECONDS=45.40989303588867
CHARGE=3+														CHARGE=3+									Sample	Peptide	Peptide Retention Time	TIC Normalized Peak Area
172.53564453125 27.0														156.89129638671875 64.0									Bulk skin	TSESGELHGLTTEEESVEGIYK	45.21	27819000
199.07432556152344 64.0														174.2000732421875 62.0										TSESGELHGLTTEEEFVEGIYK	56.28	22279000
200.07720947265625 119.0														178.01841735839844 27.0
213.08706665039062 100.0														195.0879669189453 46.0
217.07989501953125 98.0														203.10464477539062 164.0
220.07266235351562 32.0														203.11618041992188 31.0
230.11923217773438 42.0														204.1125946044922 39.0
231.09976196289062 112.0														206.74642944335938 41.0
231.11289978027344 60.0														213.08848571777344 27.0
239.0677490234375 39.0														215.901611328125 76.0
241.07949829101562 141.0														217.08819580078125 160.0
246.14942932128906 25.0														220.09275817871094 39.0
250.42111206054688 21.0														228.35324096679688 29.0
254.11131286621094 157.0														229.11825561523438 93.0
255.1480255126953 32.0														231.09597778320312 358.0
256.0934753417969 65.0														233.14414978027344 80.0
258.113525390625 43.0														233.69088745117188 26.0
259.09564208984375 173.0														239.0692596435547 53.0
260.096923828125 24.0														240.09622192382812 57.0
261.0977478027344 48.0														241.083251953125 148.0
265.1563720703125 31.0														242.0875244140625 57.0
266.162109375 27.0														247.14585876464844 37.0
270.14849853515625 34.0														251.91867065429688 31.0
272.1248779296875 95.0														256.0956726074219 120.0
272.1581115722656 121.0														256.1934509277344 52.0
273.12774658203125 43.0														257.0766296386719 41.0
273.6218566894531 38.0														257.9830322265625 24.0
273.7018737792969 35.0														259.0931396484375 377.0
274.1028137207031 132.0														259.1136474609375 37.0
274.1548767089844 27.0														260.0938415527344 43.0
274.1692810058594 42.0														261.09930419921875 29.0
275.10955810546875 123.0														264.0943908691406 39.0
276.1184997558594 31.0														264.1478271484375 25.0
276.14422607421875 41.0														269.074951171875 44.0
277.1216125488281 153.0														270.14373779296875 39.0
277.149658203125 25.0														272.1292724609375 261.0
278.35693359375 46.0														272.1570129394531 176.0
280.10076904296875 69.0														273.0014953613281 25.0
282.1061096191406 135.0														273.11175537109375 47.0
286.10064697265625 37.0														273.1341552734375 29.0
286.1399230957031 69.0														274.10382080078125 149.0
287.11090087890625 28.0														274.6836242675781 30.0
288.1163635253906 37.0														275.1092224121094 81.0
290.1365661621094 209.0														278.110107421875 35.0
291.17138671875 30.0														278.1552734375 58.0
291.60394287109375 25.0														280.1282958984375 116.0
292.1194763183594 43.0														282.1164245605469 35.0
292.1671447753906 250.0														282.1748962402344 74.0
293.14898681640625 150.0														283.10986328125 58.0
293.17340087890625 38.0														284.0903625488281 42.0
294.1778259277344 42.0														286.0980529785156 155.0
298.09906005859375 33.0														286.11865234375 63.0
300.1197204589844 5152.0														286.1435852050781 120.0
300.1364440917969 27.0														288.1152648925781 74.0
300.37945556640625 32.0														290.13409423828125 127.0
301.12335205078125 1194.0														292.11285400390625 31.0
302.12359619140625 168.0														292.1664123535156 425.0
302.3909606933594 24.0														293.1518859863281 48.0
303.2661437988281 35.0														294.1131286621094 40.0
304.1143798828125 335.0														296.1252136230469 42.0
306.11590576171875 30.0														297.1196594238281 39.0
306.1480407714844 39.0														298.1424865722656 30.0
308.1726379394531 87.0														300.1015930175781 129.0
309.2952575683594 25.0														300.1216125488281 5582.0
310.1763610839844 5820.0														300.1414794921875 27.0
310.1991271972656 32.0														300.4414978027344 24.0
311.18048095703125 1121.0														300.9194641113281 32.0
311.4865417480469 29.0														301.1257019042969 981.0
311.5787353515625 27.0														301.172119140625 70.0
311.720458984375 37.0														301.2752380371094 37.0
312.1806335449219 161.0														301.4112548828125 21.0
312.2910461425781 27.0														301.6614990234375 29.0
313.1821594238281 27.0														301.7236328125 26.0
314.1339416503906 252.0														302.0967102050781 31.0
315.093505859375 32.0														302.1245422363281 209.0
318.1300354003906 2843.0														302.1773986816406 37.0
319.0562744140625 25.0														304.1108703613281 195.0
319.1347961425781 532.0														304.6792297363281 30.0
319.3310241699219 39.0														305.16900634765625 60.0
320.13348388671875 37.0														307.0947570800781 69.0
321.3390197753906 40.0														307.1167907714844 26.0
323.65252685546875 68.0														308.17498779296875 189.0
330.1206970214844 44.0														309.1813049316406 68.0
330.182861328125 77.0														310.15484619140625 25.0
331.8891296386719 47.0														310.1784362792969 7232.0
332.14703369140625 103.0														310.19573974609375 51.0
334.1854248046875 46.0														310.2195739746094 30.0
339.1329650878906 25.0														311.18255615234375 1526.0
342.1326904296875 140.0														311.2066650390625 48.0
342.1765441894531 28.0														311.28515625 37.0
343.12933349609375 126.0														312.1839294433594 69.0
344.1244201660156 86.0														312.2602844238281 29.0
344.134033203125 64.0														313.1821594238281 43.0
347.4981384277344 60.0														313.7335510253906 27.0
352.12353515625 49.0														314.1002502441406 52.0
354.699951171875 40.0														314.136962890625 449.0
355.20233154296875 99.0														315.1415710449219 31.0
355.29400634765625 27.0														315.249755859375 23.0
357.1394958496094 25.0														316.14910888671875 235.0
357.1760559082031 52.0														317.1518859863281 58.0
359.15289306640625 35.0														318.0947570800781 38.0
359.1803894042969 49.0														318.13067626953125 3272.0
360.1432189941406 522.0														319.13323974609375 400.0
360.1609802246094 124.0														320.1341857910156 162.0
360.1721496582031 87.0														321.1310119628906 25.0
361.14239501953125 250.0														324.11553955078125 33.0
361.1664123535156 33.0														325.1092834472656 78.0
362.1467590332031 65.0														328.1171569824219 125.0
362.1706848144531 28.0														328.1414794921875 29.0
363.14501953125 24.0														329.13037109375 50.0
367.8211364746094 27.0														331.11785888671875 38.0
368.8959045410156 33.0														332.1031799316406 88.0
369.14300537109375 29.0														332.1463317871094 244.0
370.12628173828125 188.0														333.127197265625 36.0
371.1322021484375 169.0														333.1493835449219 79.0
376.1944274902344 86.0														334.107666015625 31.0
376.71099853515625 107.0														334.1934509277344 106.0
377.1409912109375 108.0														335.155029296875 34.0
377.1652526855469 298.0														336.1473388671875 31.0
377.2048645019531 46.0														337.17303466796875 90.0
377.69342041015625 31.0														338.134521484375 31.0
380.1955871582031 31.0														338.1505126953125 48.0
383.1810607910156 91.0														341.1379089355469 33.0
383.20379638671875 53.0														342.13299560546875 164.0
385.152587890625 54.0														343.12542724609375 25.0
387.1044006347656 69.0														343.17022705078125 29.0
387.1490783691406 953.0														344.11151123046875 39.0
387.1895751953125 77.0														346.1259765625 169.0
388.14825439453125 296.0														347.1268310546875 35.0
389.12603759765625 45.0														347.15386962890625 49.0
389.1546325683594 29.0														347.17547607421875 42.0
391.2087097167969 112.0														347.9346008300781 31.0
391.2253723144531 150.0														349.1714782714844 33.0
393.26025390625 128.0														350.10284423828125 28.0
394.13494873046875 29.0														352.1090393066406 68.0
394.1944580078125 24.0														352.1344299316406 44.0
394.273193359375 39.0														353.1144104003906 75.0
397.1668701171875 44.0														354.1100158691406 41.0
399.1527099609375 34.0														354.18646240234375 65.0
399.1759033203125 42.0														354.70001220703125 183.0
399.2292175292969 64.0														355.1554870605469 29.0
400.0285339355469 23.0														355.20562744140625 65.0
400.1484680175781 46.0														355.6568908691406 46.0
401.16094970703125 48.0														357.1413269042969 45.0
401.1944580078125 100.0														357.1760559082031 41.0
402.1669616699219 37.0														359.15338134765625 83.0
403.1476135253906 148.0														359.1932067871094 39.0
403.2111511230469 103.0														360.1421813964844 1094.0
405.1632385253906 3289.0														361.1419982910156 176.0
405.19451904296875 44.0														362.1449279785156 37.0
406.1641845703125 790.0														364.1760559082031 33.0
406.7437438964844 35.0														366.1795349121094 33.0
407.1655578613281 119.0														369.1518859863281 77.0
407.1866455078125 54.0														369.18389892578125 62.0
407.2569274902344 29.0														370.1258544921875 300.0
408.1650085449219 38.0														371.113525390625 42.0
408.1845703125 33.0														371.1592102050781 71.0
408.7064514160156 29.0														372.1427307128906 41.0
409.2201232910156 86.0														372.2341613769531 30.0
410.2082214355469 73.0														373.1749572753906 270.0
411.16009521484375 29.0														374.1754455566406 38.0
411.18951416015625 35.0														375.157470703125 70.0
411.2110900878906 27.0														376.1949768066406 46.0
412.19427490234375 28.0														377.16864013671875 378.0
412.7083740234375 87.0														378.18792724609375 43.0
413.1904296875 46.0														380.1888122558594 74.0
414.7095642089844 31.0														381.174560546875 180.0
415.1764831542969 52.0														381.1913146972656 77.0
416.18609619140625 45.0														382.233154296875 31.0
417.21417236328125 73.0														383.1564636230469 50.0
417.5704040527344 87.0														384.1483459472656 64.0
419.1799621582031 82.0														385.135498046875 29.0
421.1897888183594 582.0														387.1540222167969 1351.0
421.260498046875 25.0														387.19183349609375 134.0
421.6861572265625 355.0														387.20843505859375 71.0
423.2340087890625 37.0														388.0945739746094 30.0
423.2604064941406 1548.0														388.1376953125 513.0
423.2891845703125 69.0														388.1917419433594 23.0
424.26397705078125 279.0														388.24127197265625 35.0
425.2639465332031 104.0														389.13031005859375 203.0
425.6011047363281 29.0														389.1661071777344 42.0
426.1607666015625 79.0														389.2018127441406 87.0
426.2298583984375 32.0														390.2008972167969 42.0
427.1568603515625 75.0														390.68060302734375 58.0
428.1669006347656 37.0														391.20648193359375 58.0
428.23468017578125 1614.0														392.1118469238281 33.0
428.2561340332031 215.0														392.2037658691406 37.0
428.3337707519531 63.0														393.146728515625 78.0
428.7079162597656 142.0														393.2637023925781 48.0
428.73565673828125 774.0														393.38262939453125 99.0
429.2082214355469 73.0														396.1921691894531 30.0
429.237548828125 315.0														397.18035888671875 35.0
429.7333679199219 54.0														398.1620788574219 31.0
430.7163391113281 30.0														398.21685791015625 579.0
432.7198791503906 54.0														398.24053955078125 129.0
433.18951416015625 82.0														398.7181396484375 450.0
433.1965637207031 121.0														398.73516845703125 126.0
433.2100524902344 73.0														398.8996276855469 21.0
434.19183349609375 30.0														399.154296875 136.0
434.2108154296875 68.0														399.1865539550781 239.0
436.2337646484375 29.0														399.2221984863281 262.0
437.216064453125 52.0														401.1396789550781 42.0
438.2156677246094 25.0														401.1697692871094 157.0
440.689208984375 98.0														402.1824951171875 26.0
441.2274169921875 28.0														403.1224060058594 79.0
441.7212219238281 50.0														403.1417541503906 193.0
442.21124267578125 65.0														403.20245361328125 83.0
443.1778564453125 25.0														404.1186218261719 50.0
444.1748962402344 260.0														404.15362548828125 74.0
444.7184753417969 49.0														405.1357116699219 137.0
445.1600646972656 137.0														405.1396179199219 210.0
445.1665954589844 165.0														405.1646423339844 4243.0
445.17724609375 151.0														406.16387939453125 654.0
445.1892395019531 86.0														406.19195556640625 25.0
445.21075439453125 114.0														407.14959716796875 30.0
446.1800231933594 33.0														407.17596435546875 63.0
446.7102355957031 65.0														407.69525146484375 79.0
447.1949157714844 147.0														407.7313537597656 24.0
447.2107849121094 128.0														408.1396484375 41.0
448.7312316894531 50.0														408.1728515625 25.0
449.198486328125 27.0														409.15240478515625 33.0
449.70123291015625 674.0														409.17559814453125 194.0
450.1875 105.0														409.22161865234375 212.0
450.1988220214844 161.0														410.1468200683594 52.0
450.2049560546875 88.0														410.21539306640625 32.0
450.7023010253906 50.0														410.2349853515625 54.0
452.2229919433594 29.0														411.15618896484375 39.0
454.2284851074219 62.0														412.1802062988281 313.0
455.19989013671875 38.0														412.2228698730469 78.0
455.7138366699219 23.0														413.1462707519531 81.0
456.2466735839844 31.0														415.1469421386719 37.0
459.2203674316406 122.0														415.1804504394531 36.0
460.22918701171875 64.0														416.1825866699219 120.0
461.1925354003906 429.0														416.2137451171875 30.0
461.7106628417969 60.0														416.36767578125 23.0
462.18780517578125 440.0														416.71112060546875 62.0
463.185302734375 40.0														417.1897277832031 94.0
463.2205505371094 100.0														417.6949157714844 39.0
465.6468505859375 31.0														418.1629333496094 67.0
466.2225341796875 169.0														418.677734375 138.0
468.1839599609375 33.0														419.1775817871094 396.0
469.2644348144531 32.0														419.784912109375 25.0
470.222412109375 29.0														421.1275329589844 31.0
471.1689758300781 99.0														421.1632385253906 95.0
471.19268798828125 135.0														421.19024658203125 816.0
471.7189636230469 26.0														421.2525634765625 37.0
471.9689636230469 33.0														421.6755065917969 88.0
472.1706848144531 121.0														421.6969299316406 141.0
472.2316589355469 31.0														421.7192077636719 43.0
473.16864013671875 129.0														422.0191650390625 43.0
473.2010498046875 33.0														422.13116455078125 77.0
474.240966796875 31.0														422.1951904296875 73.0
475.2174072265625 73.0														423.22406005859375 38.0
475.7354431152344 52.0														423.26165771484375 1085.0
477.2344055175781 35.0														423.2877502441406 38.0
477.7183532714844 42.0														424.2354431152344 29.0
479.07012939453125 119.0														424.2667236328125 193.0
479.19927978515625 34.0														424.5761413574219 24.0
480.2535705566406 166.0														425.1669006347656 149.0
480.2819519042969 7578.0														426.1619873046875 533.0
480.3686828613281 67.0														427.1468811035156 37.0
480.40472412109375 21.0														427.1798400878906 612.0
480.5573425292969 21.0														427.2243347167969 124.0
481.2084655761719 29.0														429.1421203613281 69.0
481.25225830078125 106.0														429.1661682128906 24.0
481.2851867675781 2374.0														429.19219970703125 46.0
481.5564880371094 28.0														430.7223815917969 44.0
481.84942626953125 21.0														431.2203369140625 42.0
482.1729736328125 70.0														431.6803894042969 48.0
482.1890563964844 107.0														432.19696044921875 51.0
482.19989013671875 100.0														432.7114562988281 125.0
482.2122802734375 99.0														432.788330078125 31.0
482.28985595703125 258.0														433.1847839355469 21.0
483.2112731933594 25.0														433.25726318359375 61.0
483.2415466308594 145.0														433.6861572265625 53.0
483.396240234375 31.0														434.1999206542969 40.0
483.713134765625 28.0														435.1153869628906 37.0
483.75091552734375 465.0														435.1537170410156 31.0
484.24713134765625 196.0														435.2283630371094 44.0
484.76025390625 49.0														435.72686767578125 60.0
485.1862487792969 47.0														436.23577880859375 24.0
485.239501953125 41.0														437.1271057128906 52.0
486.19232177734375 25.0														437.2062683105469 199.0
486.2369079589844 131.0														438.2183532714844 83.0
487.0286560058594 31.0														439.14727783203125 118.0
487.22015380859375 377.0														439.2164306640625 28.0
487.6029968261719 52.0														439.7158203125 143.0
488.19476318359375 33.0														440.14727783203125 104.0
488.22686767578125 396.0														440.6903381347656 67.0
488.3122863769531 31.0														441.1963806152344 109.0
488.7323303222656 69.0														441.21728515625 54.0
489.1866149902344 632.0														441.255859375 39.0
490.1877136230469 166.0														441.7354736328125 48.0
491.1975402832031 25.0														442.2234802246094 79.0
491.2297058105469 44.0														443.18450927734375 142.0
492.24566650390625 1429.0														443.71148681640625 48.0
492.7511901855469 1206.0														444.1755065917969 513.0
493.0599060058594 26.0														445.1590576171875 121.0
493.2536315917969 583.0														445.1851501464844 115.0
493.7525939941406 273.0														445.20556640625 75.0
494.2357177734375 170.0														445.2244567871094 33.0
494.27191162109375 50.0														446.7174987792969 31.0
495.2372131347656 185.0														448.2556457519531 63.0
495.71575927734375 41.0														449.2257995605469 60.0
495.7480773925781 97.0														449.3092041015625 27.0
495.8751220703125 48.0														449.69732666015625 348.0
496.14654541015625 33.0														450.2026672363281 256.0
496.2607116699219 91.0														450.23016357421875 65.0
497.23956298828125 927.0														450.7029113769531 195.0
497.74029541015625 300.0														451.2260437011719 22.0
498.2513732910156 40.0														451.8220520019531 39.0
498.719970703125 34.0														453.161376953125 37.0
502.240966796875 86.0														453.70758056640625 102.0
504.2233581542969 27.0														453.72979736328125 303.0
504.24725341796875 35.0														454.225830078125 100.0
504.75262451171875 59.0														454.7584228515625 42.0
505.2416687011719 78.0														455.2164001464844 31.0
506.21527099609375 189.0														455.72210693359375 35.0
506.2427673339844 3105.0														456.20330810546875 34.0
506.713134765625 47.0														456.2239685058594 37.0
506.7450256347656 1556.0														457.1611022949219 187.0
507.2442321777344 549.0														457.70843505859375 38.0
507.52117919921875 22.0														458.16790771484375 46.0
507.70855712890625 29.0														458.261962890625 83.0
507.74224853515625 84.0														459.07305908203125 28.0
508.2426452636719 46.0														460.2093505859375 58.0
508.6591796875 33.0														461.1894226074219 626.0
510.1817932128906 72.0														461.2286682128906 40.0
510.26153564453125 37.0														461.26397705078125 42.0
513.1384887695312 42.0														461.4654846191406 35.0
513.248046875 52.0														462.18292236328125 845.0
514.2213745117188 40.0														462.6026611328125 43.0
514.2805786132812 42.0														462.73974609375 1708.0
515.4415283203125 46.0														463.17584228515625 59.0
515.7578125 48.0														463.2026062011719 72.0
516.2047119140625 67.0														463.2421875 921.0
516.2359008789062 75.0														463.735595703125 173.0
516.9005737304688 52.0														464.2412414550781 56.0
517.1513061523438 42.0														464.47674560546875 51.0
517.1967163085938 397.0														464.7102355957031 33.0
518.0864868164062 29.0														464.7373352050781 33.0
518.29931640625 162.0														465.1460876464844 53.0
519.3112182617188 33.0														466.2299499511719 87.0
521.2525634765625 25.0														467.2364501953125 44.0
522.268798828125 35.0														468.0040283203125 50.0
522.31201171875 49.0														468.1777038574219 75.0
522.7750854492188 47.0														468.2070007324219 27.0
523.8414916992188 37.0														468.2425842285156 37.0
524.2429809570312 339.0														468.73577880859375 94.0
524.7628173828125 35.0														470.2308044433594 72.0
525.2503051757812 37.0														470.26019287109375 42.0
525.751953125 73.0														471.2590637207031 48.0
526.2438354492188 42.0														472.1589050292969 58.0
528.1875610351562 82.0														473.4051818847656 37.0
528.2781372070312 48.0														474.20306396484375 37.0
529.7396240234375 60.0														474.2472839355469 41.0
530.1893920898438 31.0														475.17999267578125 58.0
532.2000732421875 40.0														475.2259216308594 105.0
532.258056640625 25.0														475.71014404296875 50.0
532.731201171875 39.0														476.1701354980469 39.0
533.0639038085938 39.0														476.2545471191406 29.0
533.2269287109375 35.0														477.22882080078125 85.0
533.7586059570312 66.0														479.226806640625 35.0
534.22705078125 67.0														480.23516845703125 35.0
534.2571411132812 199.0														480.2838134765625 8240.0
534.2927856445312 42.0														480.93060302734375 35.0
534.7545166015625 241.0														481.2021179199219 39.0
535.1978149414062 139.0														481.22760009765625 49.0
535.2718505859375 123.0														481.28564453125 2331.0
536.1655883789062 38.0														481.3174133300781 87.0
536.212646484375 34.0														481.3634033203125 51.0
536.2417602539062 37.0														481.91314697265625 37.0
537.0886840820312 33.0														482.2932434082031 239.0
538.1797485351562 61.0														482.33575439453125 30.0
538.2413940429688 41.0														482.9264221191406 31.0
538.34912109375 43.0														483.1878967285156 35.0
538.75537109375 67.0														483.2430114746094 228.0
539.2557373046875 144.0														483.29547119140625 72.0
539.7413330078125 67.0														483.7430114746094 211.0
539.77294921875 118.0														484.2379455566406 304.0
540.2222900390625 39.0														484.7509765625 90.0
540.7597045898438 60.0														485.2024230957031 61.0
541.709228515625 35.0														485.24591064453125 37.0
541.9253540039062 34.0														486.23046875 267.0
542.265380859375 33.0														486.25299072265625 179.0
542.7637939453125 282.0														486.2559509277344 140.0
543.2455444335938 42.0														486.7277526855469 37.0
543.2691650390625 87.0														487.26348876953125 67.0
543.7720336914062 67.0														487.3531494140625 35.0
544.2288208007812 30.0														488.2325439453125 300.0
545.2255249023438 85.0														488.7291564941406 38.0
545.2694702148438 58.0														488.75909423828125 106.0
545.3034057617188 62.0														489.1526184082031 37.0
546.1868286132812 39.0														489.1826477050781 301.0
546.2252197265625 32.0														489.2381896972656 28.0
546.2659301757812 49.0														490.18585205078125 240.0
546.29248046875 107.0														490.19854736328125 168.0
546.2987670898438 149.0														491.7378845214844 40.0
546.3170166015625 75.0														492.24456787109375 2182.0
546.7429809570312 36.0														492.7120666503906 39.0
547.1962280273438 74.0														492.7449951171875 1238.0
547.251953125 57.0														493.0491943359375 48.0
547.294921875 55.0														493.2427062988281 504.0
547.6705932617188 56.0														493.7389221191406 137.0
547.7113647460938 48.0														494.24139404296875 257.0
547.7591552734375 1591.0														494.5945129394531 38.0
548.267822265625 992.0														495.23736572265625 359.0
548.7687377929688 341.0														495.702880859375 54.0
549.2683715820312 123.0														495.7431640625 232.0
549.326416015625 31.0														496.256591796875 339.0
549.7753295898438 52.0														497.1941223144531 55.0
549.8728637695312 27.0														497.23590087890625 926.0
550.7713623046875 55.0														497.7377014160156 436.0
551.26171875 46.0														498.23919677734375 220.0
552.4091186523438 33.0														498.73944091796875 35.0
553.0753173828125 42.0														499.2298583984375 39.0
553.2277221679688 27.0														499.7486267089844 70.0
553.7533569335938 52.0														500.2438659667969 72.0
554.76611328125 132.0														500.7285461425781 54.0
555.1403198242188 24.0														502.2208251953125 29.0
555.2100830078125 190.0														502.25213623046875 280.0
555.7557373046875 30.0														503.2281799316406 62.0
556.5471801757812 28.0														504.1951599121094 48.0
556.7654418945312 3749.0														504.2421569824219 141.0
557.2719116210938 3096.0														504.2972412109375 50.0
557.31640625 24.0														504.7470703125 242.0
557.4602661132812 69.0														505.24481201171875 160.0
557.774169921875 2107.0														506.20599365234375 107.0
558.2755737304688 456.0														506.2425231933594 2883.0
558.5340576171875 31.0														506.7433166503906 1325.0
558.7826538085938 107.0														507.2459411621094 461.0
559.2520141601562 58.0														507.3839416503906 27.0
559.7529907226562 31.0														507.7601318359375 110.0
560.251953125 29.0														508.23828125 38.0
561.763916015625 33.0														508.7464599609375 34.0
561.793701171875 41.0														509.08465576171875 33.0
562.256591796875 100.0														510.1850891113281 48.0
562.2935791015625 50.0														510.2287292480469 106.0
562.3967895507812 28.0														510.26373291015625 30.0
562.6353149414062 21.0														511.1708068847656 54.0
562.7569580078125 50.0														511.2713928222656 76.0
563.2349853515625 130.0														511.7482604980469 37.0
563.7722778320312 155.0														512.7573852539062 45.0
564.780517578125 109.0														513.2174072265625 35.0
567.2698364257812 64.0														513.2523803710938 193.0
567.7490844726562 73.0														513.7537841796875 113.0
568.7665405273438 74.0														514.1797485351562 159.0
569.2420654296875 67.0														515.5403442382812 29.0
569.255859375 128.0														516.2282104492188 221.0
569.265869140625 92.0														516.7431640625 91.0
569.767333984375 35.0														518.2550048828125 560.0
570.2244873046875 23.0														518.7550048828125 289.0
570.2591552734375 54.0														519.25634765625 145.0
570.6171875 46.0														520.0630493164062 35.0
570.6888427734375 44.0														520.1843872070312 27.0
571.26904296875 135.0														520.749267578125 52.0
571.7498168945312 78.0														521.2570190429688 88.0
572.2164916992188 73.0														522.3107299804688 124.0
573.2129516601562 410.0														523.2506713867188 39.0
573.3073120117188 41.0														524.2452392578125 589.0
574.222412109375 35.0														524.7738647460938 43.0
575.2310180664062 29.0														525.2548217773438 181.0
575.272216796875 111.0														525.751953125 188.0
575.3005981445312 33.0														525.7618408203125 149.0
576.2697143554688 153.0														527.1828002929688 33.0
576.5330810546875 59.0														527.2604370117188 2128.0
576.6956787109375 32.0														527.76025390625 1404.0
576.7816162109375 29.0														528.226806640625 210.0
577.27880859375 59.0														528.2372436523438 304.0
577.7785034179688 247.0														528.2639770507812 341.0
578.2711181640625 148.0														528.3070678710938 31.0
578.315673828125 26.0														528.3915405273438 39.0
579.7586059570312 44.0														528.482666015625 30.0
580.2786865234375 170.0														528.7591552734375 149.0
580.772705078125 223.0														529.1934814453125 64.0
580.8629760742188 54.0														529.2300415039062 44.0
581.0587768554688 136.0														529.265625 34.0
581.2266845703125 36.0														529.3501586914062 24.0
581.2742309570312 197.0														529.751708984375 145.0
581.7584228515625 52.0														530.1849975585938 25.0
581.8214111328125 29.0														530.2495727539062 96.0
582.2741088867188 120.0														530.74853515625 32.0
584.259521484375 71.0														532.1398315429688 27.0
584.2954711914062 136.0														533.7362670898438 30.0
584.7801513671875 194.0														533.7646484375 122.0
585.2737426757812 179.0														534.2123413085938 35.0
585.7847900390625 63.0														534.252197265625 573.0
586.3607788085938 37.0														534.7593383789062 432.0
586.787109375 54.0														535.2628173828125 253.0
587.2018432617188 38.0														535.4939575195312 24.0
587.2908935546875 36.0														535.740234375 39.0
587.3331298828125 27.0														535.76708984375 66.0
588.254638671875 39.0														537.2097778320312 76.0
589.2816772460938 916.0														537.8734741210938 42.0
589.7803955078125 697.0														538.1853637695312 48.0
590.227294921875 360.0														538.215087890625 85.0
590.2844848632812 195.0														538.7557983398438 708.0
590.7814331054688 44.0														538.8968505859375 39.0
591.2254638671875 1249.0														539.2548828125 347.0
591.3148193359375 346.0														539.7518920898438 159.0
592.2283325195312 264.0														540.204345703125 33.0
592.3142700195312 87.0														541.1871337890625 37.0
593.2487182617188 177.0														541.749755859375 37.0
593.294189453125 518.0														542.134765625 32.0
593.3324584960938 52.0														542.7614135742188 136.0
593.791015625 200.0														542.7671508789062 179.0
594.7798461914062 33.0														542.8826904296875 33.0
596.0967407226562 39.0														543.26513671875 61.0
597.247314453125 28.0														544.236572265625 51.0
597.8336181640625 24.0														544.2642211914062 59.0
598.285400390625 2528.0														545.7371215820312 64.0
598.7373046875 27.0														545.761962890625 135.0
598.7854614257812 1856.0														547.7272338867188 45.0
599.2860717773438 545.0														547.7603149414062 1690.0
599.7799072265625 125.0														548.2617797851562 1247.0
600.115478515625 47.0														548.7662353515625 284.0
603.1068725585938 37.0														549.682373046875 37.0
603.3539428710938 69.0														550.2857055664062 44.0
603.7877197265625 64.0														550.476318359375 37.0
607.2396850585938 63.0														550.7554931640625 109.0
607.28662109375 1873.0														551.252685546875 43.0
607.5659790039062 142.0														551.2935180664062 31.0
607.791748046875 1460.0														552.2022705078125 78.0
608.2422485351562 65.0														552.2409057617188 25.0
608.2884521484375 692.0														552.6773681640625 42.0
608.3460693359375 37.0														553.274658203125 74.0
608.4820556640625 34.0														553.7556762695312 55.0
608.783447265625 199.0														554.7324829101562 35.0
609.2051391601562 56.0														554.757568359375 55.0
609.2919311523438 201.0														555.2044067382812 352.0
609.3256225585938 9719.0														555.2360229492188 27.0
610.2880249023438 174.0														555.2679443359375 34.0
610.3291625976562 3413.0														555.7406616210938 102.0
610.4925537109375 34.0														555.8013916015625 48.0
610.5952758789062 27.0														556.0316772460938 51.0
611.0350952148438 50.0														556.186767578125 50.0
611.33056640625 915.0														556.2339477539062 276.0
611.5037841796875 32.0														556.72607421875 69.0
612.2930908203125 65.0														556.7650756835938 3792.0
612.3275756835938 114.0														557.03564453125 21.0
612.6427612304688 28.0														557.2295532226562 207.0
612.7899169921875 442.0														557.2696533203125 1831.0
613.0402221679688 31.0														557.7685546875 867.0
613.2984619140625 254.0														558.1524047851562 27.0
613.33349609375 70.0														558.20654296875 78.0
613.5360107421875 29.0														558.2392578125 42.0
614.3004760742188 30.0														558.2716064453125 287.0
615.187744140625 36.0														558.3169555664062 33.0
615.269287109375 39.0														558.76953125 88.0
616.2586669921875 129.0														558.9730224609375 23.0
616.7816162109375 25.0														559.7470092773438 185.0
618.2068481445312 39.0														559.7749633789062 77.0
619.3113403320312 119.0														560.2719116210938 91.0
619.7853393554688 40.0														560.7655639648438 91.0
620.2886962890625 42.0														560.93212890625 38.0
620.3248291015625 34.0														561.3055419921875 39.0
621.2357177734375 80.0														561.7593383789062 44.0
621.27734375 376.0														562.0252685546875 25.0
621.7999877929688 1518.0														562.23779296875 145.0
622.234130859375 42.0														562.777587890625 40.0
622.3006591796875 570.0														563.2366333007812 109.0
622.7982177734375 357.0														563.7669067382812 43.0
623.2924194335938 60.0														564.2814331054688 22.0
624.2116088867188 31.0														564.7622680664062 106.0
624.586181640625 33.0														565.5020751953125 90.0
625.2946166992188 40.0														566.7723999023438 37.0
626.2555541992188 81.0														567.2376098632812 32.0
626.2830810546875 44.0														567.2651977539062 39.0
626.7901611328125 32.0														567.782958984375 87.0
627.2890625 39.0														568.2146606445312 41.0
628.2833251953125 85.0														568.7662963867188 165.0
628.2943115234375 128.0														569.2640991210938 329.0
628.3084106445312 74.0														569.7698974609375 137.0
628.7845458984375 37.0														570.30078125 42.0
629.298828125 31.0														570.755859375 75.0
630.257568359375 27.0														571.2642822265625 33.0
631.3107299804688 162.0														571.7694091796875 101.0
631.6836547851562 60.0														572.2166137695312 186.0
631.7735595703125 35.0														572.2567749023438 135.0
632.289794921875 79.0														572.6452026367188 56.0
633.2700805664062 111.0														573.2124633789062 650.0
633.2791137695312 168.0														573.7705688476562 37.0
633.2977294921875 105.0														574.23388671875 204.0
633.7835693359375 140.0														574.2664794921875 67.0
634.275146484375 214.0														575.2147827148438 39.0
635.283935546875 45.0														575.5883178710938 39.0
635.3327026367188 31.0														575.7756958007812 186.0
635.7935791015625 41.0														576.2184448242188 152.0
636.2486572265625 231.0														576.2744750976562 594.0
636.7962646484375 37.0														576.7760620117188 109.0
637.4236450195312 23.0														577.2733764648438 70.0
638.4765625 32.0														577.7708740234375 387.0
639.3101806640625 73.0														578.2755737304688 146.0
639.3419799804688 35.0														579.2114868164062 32.0
639.78466796875 87.0														579.2789916992188 32.0
640.2862548828125 33.0														579.318603515625 39.0
640.313232421875 48.0														579.7493286132812 51.0
640.7943115234375 236.0														579.9612426757812 23.0
641.2814331054688 259.0														580.2783203125 382.0
641.782470703125 105.0														580.7161865234375 37.0
642.0618286132812 37.0														580.7738037109375 189.0
642.298583984375 261.0														581.255126953125 186.0
642.7976684570312 300.0														581.274658203125 157.0
643.096435546875 31.0														581.763916015625 100.0
643.2068481445312 34.0														582.7743530273438 416.0
643.2927856445312 104.0														583.2197265625 43.0
643.3613891601562 48.0														583.2818603515625 450.0
643.4619750976562 51.0														583.7874145507812 58.0
644.7935791015625 109.0														584.28662109375 500.0
645.2672119140625 78.0														584.7928466796875 458.0
647.29248046875 46.0														585.2741088867188 508.0
647.7969970703125 34.0														585.3043212890625 83.0
648.7081298828125 27.0														585.7672119140625 189.0
648.8045043945312 230.0														587.3219604492188 93.0
649.1663818359375 54.0														587.8817138671875 31.0
649.3018188476562 159.0														588.2359008789062 65.0
649.3487548828125 50.0														589.1722412109375 35.0
649.7997436523438 437.0														589.2816162109375 1644.0
650.2901000976562 161.0														589.5291137695312 63.0
650.8084716796875 157.0														589.7794189453125 782.0
651.30712890625 31.0														590.2335205078125 430.0
651.3466186523438 50.0														590.279296875 395.0
651.74658203125 28.0														590.6051635742188 41.0
651.7959594726562 33.0														590.7925415039062 85.0
653.2907104492188 230.0														591.228271484375 1071.0
653.8023681640625 886.0														591.2833862304688 103.0
654.2974853515625 345.0														591.313232421875 520.0
654.5718383789062 65.0														591.7794189453125 1872.0
654.8021240234375 463.0														591.9456787109375 44.0
655.290283203125 128.0														591.9691772460938 32.0
657.31396484375 37.0														592.2269897460938 219.0
657.6239624023438 29.0														592.283935546875 1227.0
657.8123168945312 1482.0														592.3222045898438 29.0
657.9042358398438 22.0														592.3905029296875 27.0
658.2640380859375 56.0														592.7860107421875 302.0
658.3163452148438 749.0														593.162841796875 27.0
658.6437377929688 50.0														593.2321166992188 71.0
658.815673828125 404.0														593.294677734375 728.0
659.2843017578125 31.0														593.3890380859375 42.0
659.3204345703125 144.0														593.7907104492188 192.0
659.82080078125 41.0														593.9993896484375 34.0
660.0220336914062 50.0														594.220947265625 49.0
660.3028564453125 134.0														594.2705078125 50.0
661.2650146484375 48.0														594.2990112304688 164.0
662.2286987304688 57.0														594.7940063476562 121.0
662.8070678710938 2624.0														594.817626953125 22.0
663.0569458007812 34.0														595.2847290039062 38.0
663.3084106445312 1891.0														597.2189331054688 70.0
663.807373046875 840.0														597.2905883789062 199.0
664.1731567382812 51.0														597.7532348632812 27.0
664.31640625 303.0														597.88330078125 34.0
664.654296875 25.0														598.2427978515625 79.0
664.8263549804688 31.0														598.2844848632812 3879.0
665.2703247070312 30.0														598.7218627929688 69.0
665.3226928710938 56.0														598.78662109375 2288.0
666.0888061523438 67.0														599.24951171875 81.0
666.1187744140625 60.0														599.2887573242188 895.0
666.3701171875 55.0														599.4783325195312 35.0
666.5956420898438 33.0														599.7842407226562 338.0
667.3499755859375 58.0														599.9496459960938 35.0
667.8197631835938 39.0														600.2576293945312 25.0
668.2890014648438 190.0														600.2813720703125 36.0
668.334716796875 31.0														600.7933349609375 30.0
669.292724609375 34.0														601.7799072265625 45.0
669.8233032226562 58.0														602.2782592773438 41.0
671.2984619140625 27.0														602.7767944335938 61.0
671.7407836914062 149.0														603.1900634765625 30.0
671.8096313476562 6659.0														603.2764892578125 138.0
672.0429077148438 35.0														603.325439453125 36.0
672.17578125 32.0														603.7711791992188 75.0
672.3167724609375 5976.0														605.2036743164062 29.0
672.6974487304688 39.0														605.35595703125 44.0
672.7615966796875 93.0														606.33203125 27.0
672.8173217773438 3493.0														607.2926025390625 2798.0
672.9132080078125 30.0														607.32373046875 143.0
672.9583740234375 29.0														607.3319091796875 101.0
673.1114501953125 33.0														607.7908325195312 1498.0
673.1702880859375 63.0														608.2872924804688 786.0
673.2017822265625 29.0														608.7916870117188 114.0
673.3177490234375 1582.0														608.9688720703125 35.0
673.3724365234375 39.0														609.289306640625 171.0
673.4803466796875 45.0														609.3271484375 9712.0
673.5455932617188 38.0														609.7400512695312 30.0
673.6134033203125 25.0														610.0481567382812 33.0
673.8262939453125 283.0														610.2655639648438 37.0
674.271240234375 23.0														610.3292846679688 3905.0
674.3182373046875 152.0														610.4782104492188 33.0
674.3842163085938 31.0														610.5283813476562 33.0
674.7208251953125 31.0														610.7291259765625 54.0
674.8037719726562 30.0														610.7769775390625 41.0
674.8389282226562 31.0														611.1212158203125 35.0
675.0223388671875 31.0														611.3292236328125 873.0
675.317138671875 77.0														611.64013671875 26.0
675.3953857421875 54.0														611.7741088867188 31.0
675.4948120117188 100.0														612.046875 27.0
676.0731201171875 25.0														612.273681640625 450.0
676.3357543945312 54.0														612.3316040039062 42.0
676.8025512695312 105.0														612.78662109375 228.0
677.8094482421875 42.0														613.1336669921875 31.0
678.3131103515625 63.0														613.246337890625 207.0
678.37109375 39.0														613.2731323242188 293.0
678.806884765625 103.0														613.7828369140625 40.0
681.2963256835938 39.0														614.2482299804688 65.0
682.0589599609375 77.0														614.7776489257812 45.0
682.3811645507812 74.0														615.2891845703125 317.0
683.3958129882812 43.0														615.2972412109375 317.0
684.2785034179688 43.0														615.7804565429688 40.0
684.3114013671875 35.0														616.2941284179688 41.0
685.301025390625 62.0														616.7816772460938 42.0
685.8104248046875 342.0														619.2843627929688 113.0
686.30615234375 423.0														620.2911376953125 31.0
686.8223266601562 88.0														621.287353515625 401.0
687.3406982421875 43.0														621.7879028320312 74.0
687.5435791015625 30.0														622.2933349609375 80.0
687.7971801757812 37.0														622.5020141601562 27.0
688.8096313476562 29.0														622.7940063476562 115.0
690.3538208007812 88.0														623.0305786132812 29.0
690.7960815429688 37.0														623.2430419921875 32.0
691.3033447265625 58.0														623.3453979492188 70.0
691.800537109375 42.0														623.40966796875 39.0
692.3984375 31.0														624.2831420898438 168.0
692.8191528320312 159.0														624.494384765625 33.0
693.2691040039062 31.0														624.7943115234375 115.0
693.3302612304688 39.0														626.719970703125 31.0
694.34716796875 583.0														626.778076171875 47.0
694.5098266601562 29.0														626.80712890625 35.0
695.3605346679688 71.0														628.3088989257812 128.0
695.6649780273438 37.0														628.4378051757812 39.0
695.8078002929688 33.0														628.802978515625 86.0
698.8087768554688 46.0														629.3023681640625 65.0
699.8676147460938 54.0														630.13134765625 87.0
700.2924194335938 32.0														630.3037109375 29.0
700.6380004882812 44.0														631.2632446289062 178.0
702.8414306640625 31.0														631.2933959960938 215.0
703.3004760742188 27.0														631.7907104492188 333.0
703.3543090820312 58.0														632.2161254882812 27.0
704.3147583007812 520.0														632.2550659179688 57.0
704.8203125 106.0														632.2893676757812 179.0
705.3182373046875 419.0														633.2573852539062 38.0
705.8118286132812 155.0														633.2969970703125 844.0
705.8389282226562 123.0														633.7857055664062 263.0
706.3058471679688 81.0														634.2977294921875 151.0
706.6748046875 44.0														634.7940673828125 95.0
706.8184204101562 199.0														635.2831420898438 96.0
707.3159790039062 237.0														635.7958984375 118.0
707.430908203125 36.0														636.2796020507812 100.0
707.6650390625 47.0														636.59619140625 115.0
707.8097534179688 99.0														636.7913818359375 49.0
707.8682861328125 34.0														638.0513916015625 78.0
708.0767211914062 60.0														639.2490844726562 34.0
708.2543334960938 48.0														639.3101806640625 48.0
708.314208984375 116.0														639.4569091796875 88.0
708.3939819335938 8461.0														639.7993774414062 24.0
708.789794921875 27.0														640.2969360351562 100.0
708.8464965820312 44.0														640.7923583984375 291.0
708.9391479492188 74.0														640.9325561523438 58.0
709.2765502929688 44.0														641.2813720703125 82.0
709.324462890625 172.0														641.2874145507812 118.0
709.3575439453125 139.0														641.336669921875 36.0
709.3960571289062 4052.0														641.7874145507812 33.0
709.8175659179688 70.0														642.260986328125 101.0
709.9335327148438 28.0														642.2698974609375 161.0
710.2671508789062 58.0														642.3059692382812 3455.0
710.282470703125 110.0														642.762939453125 45.0
710.3220825195312 238.0														642.803955078125 2152.0
710.4022216796875 1135.0														643.3099975585938 1236.0
710.6578979492188 45.0														643.8072509765625 253.0
710.86669921875 37.0														643.93310546875 29.0
711.0885009765625 28.0														644.4387817382812 60.0
711.3232421875 63.0														644.6303100585938 35.0
711.3670654296875 32.0														644.790771484375 196.0
711.3975219726562 136.0														645.30712890625 81.0
711.5775146484375 52.0														645.7858276367188 99.0
712.0121459960938 41.0														647.260498046875 32.0
712.208251953125 23.0														648.8135375976562 145.0
712.3889770507812 96.0														648.9126586914062 54.0
712.70654296875 35.0														649.2477416992188 128.0
712.9346313476562 69.0														649.3135375976562 507.0
713.3407592773438 174.0														649.8047485351562 402.0
713.4296875 39.0														650.2474365234375 65.0
713.69580078125 32.0														650.2999877929688 371.0
713.833740234375 479.0														650.7617797851562 37.0
714.31396484375 119.0														650.8037109375 39.0
714.3507080078125 300.0														651.3554077148438 131.0
714.8377685546875 110.0														651.7959594726562 35.0
714.8977661132812 117.0														652.3368530273438 37.0
715.15380859375 42.0														653.2889404296875 486.0
715.275390625 23.0														653.7357788085938 44.0
715.3167724609375 47.0														653.8009033203125 1107.0
715.3485107421875 90.0														654.0028686523438 41.0
715.8109130859375 50.0														654.3052978515625 1332.0
716.325927734375 113.0														654.3417358398438 27.0
716.8333740234375 28.0														654.5198974609375 25.0
716.9965209960938 36.0														654.7991333007812 288.0
718.318115234375 139.0														655.3052368164062 80.0
718.3727416992188 140.0														655.3812866210938 102.0
718.8123168945312 138.0														655.7874145507812 24.0
719.32666015625 23.0														655.819580078125 31.0
719.819580078125 37.0														656.2432250976562 37.0
721.811279296875 42.0														657.2756958007812 83.0
721.8484497070312 85.0														657.4900512695312 23.0
722.3358764648438 1405.0														657.8174438476562 1226.0
722.767822265625 65.0														658.3198852539062 696.0
722.7990112304688 80.0														658.5519409179688 26.0
722.8455810546875 2384.0														658.6487426757812 31.0
723.2359008789062 38.0														658.8164672851562 632.0
723.3009643554688 33.0														658.95654296875 71.0
723.3504028320312 2398.0														659.2594604492188 38.0
723.5428466796875 36.0														659.3021240234375 108.0
723.8522338867188 764.0														659.8034057617188 42.0
724.0372314453125 49.0														660.3252563476562 43.0
724.0919189453125 34.0														661.2874145507812 33.0
724.3670043945312 327.0														661.4490966796875 58.0
724.84326171875 109.0														661.8080444335938 79.0
725.3208618164062 68.0														661.8720092773438 40.0
726.3877563476562 61.0														662.313720703125 95.0
726.4256591796875 44.0														662.7620849609375 151.0
726.6915893554688 31.0														662.8069458007812 4364.0
727.3300170898438 1307.0														662.9498901367188 30.0
727.4426879882812 35.0														663.3095092773438 2609.0
727.8310546875 866.0														663.3658447265625 37.0
727.8731689453125 130.0														663.41064453125 33.0
728.3309936523438 511.0														663.761962890625 55.0
728.3872680664062 41.0														663.80859375 1215.0
728.8187255859375 204.0														664.271240234375 110.0
729.3429565429688 44.0														664.3104248046875 543.0
729.8341064453125 23.0														664.7266235351562 43.0
730.0274658203125 30.0														664.8029174804688 226.0
730.4482421875 32.0														664.8544921875 74.0
731.7008666992188 39.0														665.0084228515625 43.0
732.3126831054688 116.0														665.1181640625 30.0
732.6744384765625 54.0														665.4923706054688 48.0
734.8515625 44.0														665.7743530273438 80.0
735.3088989257812 111.0														665.9066162109375 27.0
735.3257446289062 155.0														665.9840087890625 44.0
735.3917846679688 41.0														666.3060302734375 33.0
736.1132202148438 22.0														666.3602294921875 130.0
736.3320922851562 8219.0														666.6555786132812 28.0
736.7063598632812 25.0														667.3689575195312 77.0
736.7885131835938 111.0														667.7297973632812 48.0
736.8322143554688 6200.0														668.2985229492188 147.0
737.0555419921875 56.0														668.67236328125 25.0
737.336669921875 3688.0														668.804931640625 62.0
737.6543579101562 27.0														668.9849853515625 44.0
737.8350219726562 906.0														669.2877197265625 21.0
737.9879760742188 26.0														670.767333984375 41.0
738.2890014648438 74.0														670.8099365234375 31.0
738.3341064453125 224.0														671.3159790039062 115.0
738.7816772460938 24.0														671.7702026367188 265.0
738.8421630859375 45.0														671.8099365234375 7577.0
738.8947143554688 35.0														672.1231689453125 69.0
739.349609375 45.0														672.2560424804688 43.0
739.3995971679688 25.0														672.3106079101562 4514.0
739.5205688476562 30.0														672.3739013671875 29.0
740.313232421875 153.0														672.4767456054688 28.0
740.3466796875 34.0														672.5870971679688 36.0
740.4677734375 37.0														672.7764282226562 98.0
740.8170166015625 89.0														672.8153076171875 2492.0
741.3153076171875 127.0														673.169189453125 28.0
741.3222045898438 183.0														673.2620239257812 42.0
741.343505859375 94.0														673.3171997070312 820.0
741.8184814453125 61.0														673.35888671875 53.0
742.7987670898438 65.0														673.4050903320312 38.0
742.8646240234375 37.0														673.76904296875 34.0
743.7242431640625 31.0														673.8242797851562 115.0
744.2808837890625 35.0														674.1180419921875 44.0
744.3695678710938 110.0														674.1688232421875 95.0
744.8087158203125 60.0														674.8230590820312 330.0
745.0345458984375 65.0														675.0751342773438 26.0
745.295166015625 68.0														675.279296875 99.0
745.3578491210938 83.0														675.3692016601562 61.0
746.2929077148438 35.0														675.8057861328125 74.0
746.9112548828125 27.0														676.2824096679688 140.0
748.3373413085938 96.0														676.3170776367188 126.0
748.400146484375 39.0														676.797119140625 106.0
748.8219604492188 66.0														676.8781127929688 27.0
749.0088500976562 37.0														677.30810546875 176.0
749.3026733398438 31.0														677.5929565429688 42.0
749.6151123046875 35.0														677.8218994140625 147.0
749.6522216796875 39.0														678.330810546875 62.0
750.3380126953125 651.0														678.8463745117188 79.0
750.6482543945312 48.0														679.5454711914062 84.0
750.69677734375 403.0														679.918701171875 35.0
750.7807006835938 28.0														680.7875366210938 58.0
750.8326416015625 288.0														681.4932861328125 24.0
751.03515625 49.0														681.6725463867188 46.0
751.3528442382812 231.0														682.0084838867188 48.0
751.7006225585938 184.0														682.1953735351562 35.0
752.0347290039062 52.0														682.2534790039062 60.0
752.4102783203125 58.0														682.3074340820312 89.0
752.4618530273438 61.0														683.236572265625 29.0
753.1650390625 37.0														683.3098754882812 42.0
753.3906860351562 33.0														683.8246459960938 650.0
753.4517211914062 44.0														684.3150024414062 311.0
753.8314208984375 44.0														684.8323364257812 120.0
754.349365234375 35.0														685.3609008789062 64.0
755.1251831054688 72.0														685.43017578125 33.0
755.71533203125 60.0														685.5845947265625 62.0
755.7552490234375 40.0														685.8084716796875 710.0
756.06103515625 22.0														686.09375 22.0
756.1062622070312 33.0														686.30615234375 1035.0
756.183349609375 27.0														686.6106567382812 34.0
756.3687744140625 901.0														686.6613159179688 32.0
756.4972534179688 22.0														686.782958984375 30.0
756.7020874023438 1123.0														687.2962036132812 88.0
757.0344848632812 825.0														687.429443359375 57.0
757.3656005859375 708.0														688.3604125976562 58.0
757.7086791992188 186.0														688.8029174804688 65.0
757.8518676757812 27.0														689.2945556640625 37.0
758.3365478515625 35.0														689.9701538085938 27.0
758.3951416015625 25.0														690.376708984375 34.0
758.7840576171875 31.0														690.8070068359375 105.0
758.8533325195312 44.0														691.0986328125 54.0
760.3525390625 85.0														691.2715454101562 42.0
760.4473876953125 53.0														692.2992553710938 120.0
761.3546142578125 130.0														692.8289184570312 3354.0
761.466552734375 40.0														693.3297729492188 2617.0
761.957763671875 140.0														693.455078125 49.0
762.3101806640625 33.0														693.6537475585938 95.0
762.7001342773438 96.0														693.834228515625 978.0
763.63525390625 44.0														694.3490600585938 645.0
764.32763671875 44.0														695.35546875 165.0
764.5576171875 43.0														695.7925415039062 41.0
764.6993408203125 29.0														695.9762573242188 33.0
765.3092651367188 24.0														696.06298828125 46.0
765.36474609375 132.0														696.124267578125 60.0
765.7936401367188 41.0														696.3156127929688 57.0
765.866943359375 78.0														696.6500244140625 36.0
766.3538208007812 139.0														696.8746948242188 39.0
766.8297729492188 29.0														696.9972534179688 52.0
767.3547973632812 31.0														697.8067016601562 169.0
767.41015625 65.0														698.0010986328125 45.0
767.6924438476562 49.0														698.27197265625 40.0
768.0488891601562 71.0														698.8048095703125 90.0
768.3062133789062 25.0														701.16552734375 65.0
768.34375 29.0														701.30126953125 49.0
769.41650390625 39.0														701.567626953125 40.0
769.8431396484375 41.0														702.4978637695312 30.0
770.3485107421875 173.0														703.2953491210938 36.0
770.36572265625 217.0														703.8289794921875 43.0
770.6806030273438 84.0														704.3128051757812 790.0
771.0252685546875 94.0														705.309814453125 537.0
771.3439331054688 37.0														705.8140869140625 379.0
772.338134765625 38.0														706.3020629882812 23.0
772.5693359375 27.0														706.8163452148438 627.0
772.8447265625 89.0														707.3131103515625 221.0
773.1796875 37.0														707.3170776367188 296.0
773.2442016601562 61.0														707.8143310546875 267.0
773.3302612304688 33.0														708.3106689453125 144.0
773.367919921875 77.0														708.3521728515625 294.0
773.4110107421875 31.0														708.39306640625 6377.0
773.7117919921875 92.0														708.8161010742188 121.0
773.8372192382812 67.0														709.2876586914062 117.0
774.0001220703125 42.0														709.3062133789062 233.0
774.043212890625 96.0														709.3202514648438 210.0
774.364501953125 156.0														709.3956909179688 2133.0
774.6972045898438 29.0														709.8098754882812 62.0
774.8414916992188 70.0														710.3054809570312 225.0
775.0310668945312 79.0														710.3534545898438 88.0
777.387939453125 106.0														710.4042358398438 513.0
777.7070922851562 54.0														710.7249145507812 33.0
777.8500366210938 98.0														710.8461303710938 31.0
778.3524780273438 185.0														711.306884765625 71.0
778.3728637695312 234.0														711.4075317382812 137.0
778.3776245117188 186.0														711.6251220703125 35.0
778.8369140625 168.0														712.6702270507812 103.0
779.3654174804688 399.0														713.0344848632812 29.0
779.7042846679688 506.0														713.2911987304688 67.0
779.8312377929688 53.0														713.3333740234375 386.0
779.882568359375 58.0														713.5149536132812 27.0
780.0321655273438 154.0														713.584716796875 23.0
780.3388061523438 104.0														713.8225708007812 375.0
780.3895874023438 280.0														714.2808837890625 65.0
780.70654296875 95.0														714.3193359375 153.0
780.7957153320312 84.0														714.8251953125 230.0
780.8538818359375 99.0														715.5599365234375 40.0
781.3782958984375 139.0														715.6686401367188 46.0
782.0366821289062 44.0														716.1422119140625 29.0
782.7103271484375 53.0														716.3017578125 71.0
782.8424072265625 236.0														716.3594970703125 141.0
783.3505859375 425.0														717.3773193359375 100.0
783.8336791992188 37.0														717.561279296875 30.0
784.0150756835938 31.0														717.7037353515625 39.0
784.249755859375 75.0														717.848876953125 59.0
784.3412475585938 181.0														717.882568359375 43.0
784.8494262695312 31.0														718.3203735351562 1058.0
784.898193359375 29.0														718.3734741210938 60.0
785.1583251953125 77.0														718.5227661132812 36.0
785.3738403320312 1196.0														718.8204345703125 365.0
785.46728515625 45.0														719.0076293945312 37.0
785.6516723632812 39.0														719.064697265625 44.0
785.7093505859375 651.0														719.29296875 42.0
786.04052734375 712.0														719.3279418945312 339.0
786.2400512695312 25.0														720.3464965820312 35.0
786.3713989257812 565.0														720.967041015625 26.0
786.51123046875 80.0														721.3955688476562 34.0
786.7107543945312 303.0														721.673583984375 54.0
786.8529663085938 1037.0														722.3331298828125 1430.0
786.9295043945312 92.0														722.3856811523438 54.0
787.0266723632812 29.0														722.53125 30.0
787.1189575195312 32.0														722.8341674804688 1063.0
787.3650512695312 762.0														723.1968994140625 77.0
787.8616943359375 615.0														723.2781372070312 83.0
788.1748657226562 29.0														723.33544921875 245.0
788.361083984375 251.0														723.833740234375 109.0
788.8548583984375 92.0														724.3341064453125 153.0
788.8727416992188 142.0														724.4511108398438 35.0
788.8961791992188 90.0														724.6770629882812 325.0
789.0419921875 81.0														724.8312377929688 42.0
789.1526489257812 62.0														725.0120239257812 166.0
789.3238525390625 39.0														725.3573608398438 40.0
789.3631591796875 109.0														725.6022338867188 40.0
790.49267578125 23.0														726.331298828125 351.0
790.6259155273438 28.0														726.5221557617188 48.0
790.8380737304688 74.0														726.6055908203125 35.0
791.2324829101562 33.0														727.3262329101562 2284.0
791.7821655273438 32.0														727.6539916992188 86.0
791.8472900390625 1932.0														727.8311767578125 1313.0
792.3522338867188 1164.0														728.0010375976562 40.0
792.4163818359375 44.0														728.3314208984375 746.0
792.7083740234375 312.0														728.832763671875 236.0
792.8455810546875 627.0														729.3165283203125 109.0
792.9991455078125 39.0														729.8313598632812 153.0
793.0579833984375 56.0														730.1424560546875 31.0
793.3096313476562 42.0														730.3466186523438 922.0
793.3603515625 262.0														730.5188598632812 34.0
793.8425903320312 85.0														730.6856079101562 736.0
794.3615112304688 40.0														731.0226440429688 569.0
795.1222534179688 31.0														731.1385498046875 48.0
795.405029296875 424.0														731.3570556640625 245.0
796.0443115234375 57.0														731.6799926757812 37.0
796.0852661132812 103.0														732.014892578125 81.0
796.1780395507812 21.0														732.3289184570312 54.0
796.407958984375 250.0														732.6666259765625 35.0
796.541015625 50.0														732.697998046875 27.0
796.5956420898438 46.0														733.3193969726562 117.0
796.8931884765625 63.0														733.3286743164062 175.0
796.9532470703125 50.0														733.3524780273438 137.0
797.4191284179688 66.0														733.8294067382812 39.0
798.1058959960938 57.0														734.2172241210938 23.0
798.381591796875 741.0														735.1636352539062 44.0
798.603271484375 62.0														735.3026123046875 34.0
798.7099609375 1133.0														735.3367309570312 29.0
798.7590942382812 70.0														735.3734130859375 37.0
798.8882446289062 225.0														735.4390258789062 31.0
798.9340209960938 34.0														736.2024536132812 50.0
799.0504760742188 452.0														736.28955078125 208.0
799.267578125 66.0														736.3369140625 9422.0
799.3920288085938 284.0														736.6838989257812 2912.0
799.6121215820312 43.0														736.7701416015625 156.0
799.7213745117188 140.0														736.8350219726562 7044.0
799.87744140625 32.0														736.9636840820312 56.0
799.9868774414062 31.0														737.0227661132812 2202.0
800.3999633789062 59.0														737.2866821289062 48.0
800.7311401367188 33.0														737.3372802734375 3998.0
800.7639770507812 31.0														737.4774169921875 65.0
800.8082885742188 130.0														737.519287109375 72.0
800.8560180664062 11697.0														737.6925659179688 251.0
801.04638671875 415.0														737.7857055664062 35.0
801.3564453125 8567.0														737.834228515625 1136.0
801.51513671875 79.0														737.8855590820312 72.0
801.60986328125 48.0														738.0169067382812 46.0
801.6427612304688 40.0														738.1719360351562 33.0
801.7184448242188 552.0														738.3359985351562 278.0
801.78515625 77.0														738.46630859375 23.0
801.859130859375 4791.0														738.5310668945312 74.0
801.9056396484375 39.0														738.5643920898438 93.0
801.9577026367188 30.0														738.6870727539062 54.0
802.055908203125 162.0														738.7659301757812 25.0
802.111083984375 25.0														738.8290405273438 42.0
802.3607177734375 1936.0														738.8658447265625 36.0
802.4056396484375 77.0														739.2339477539062 79.0
802.52197265625 37.0														739.283935546875 33.0
802.625244140625 102.0														739.5653076171875 23.0
802.69189453125 56.0														739.9441528320312 28.0
802.859130859375 620.0														740.0467529296875 36.0
802.9248046875 31.0														740.2545776367188 35.0
803.0509033203125 96.0														740.3142700195312 76.0
803.1237182617188 58.0														740.36669921875 74.0
803.2728881835938 28.0														740.4177856445312 31.0
803.3496704101562 39.0														741.1653442382812 23.0
803.3935546875 253.0														741.2601928710938 73.0
803.5223999023438 27.0														741.3187866210938 129.0
803.610107421875 30.0														741.3289184570312 215.0
803.6991577148438 147.0														741.34619140625 142.0
803.8733520507812 23.0														741.8109741210938 115.0
803.9117431640625 71.0														741.8405151367188 122.0
804.0197143554688 86.0														742.1452026367188 52.0
804.1036987304688 62.0														742.32666015625 162.0
804.2271118164062 62.0														742.587890625 43.0
804.339599609375 34.0														742.848876953125 52.0
804.38330078125 406.0														743.18896484375 33.0
804.478515625 128.0														743.3181762695312 43.0
804.6166381835938 52.0														744.0250244140625 75.0
804.71484375 424.0														744.3073120117188 32.0
805.04736328125 445.0														744.3466186523438 148.0
805.102294921875 42.0														744.6318969726562 31.0
805.1791381835938 51.0														744.6860961914062 156.0
805.2450561523438 57.0														746.2797241210938 67.0
805.3154907226562 68.0														746.8822021484375 25.0
805.3950805664062 418.0														746.9721069335938 46.0
805.4453735351562 48.0														747.3433837890625 88.0
805.6403198242188 37.0														747.6891479492188 148.0
805.715576171875 77.0														748.3499145507812 40.0
806.013671875 45.0														749.2709350585938 46.0
806.1647338867188 37.0														749.3318481445312 51.0
806.376220703125 98.0														749.3662719726562 110.0
806.499755859375 29.0														749.437744140625 29.0
806.8898315429688 27.0														749.8596801757812 152.0
807.0513305664062 3068.0														749.8716430664062 112.0
807.3251953125 221.0														750.3330688476562 878.0
807.3850708007812 3785.0														750.8320922851562 631.0
807.5218505859375 60.0														750.87353515625 27.0
807.5658569335938 28.0														751.0044555664062 110.0
807.5988159179688 42.0														751.3306274414062 114.0
807.7217407226562 2708.0														751.3665161132812 56.0
807.8324584960938 42.0														751.4195556640625 39.0
807.8995361328125 846.0														752.3921508789062 99.0
807.961669921875 42.0														752.4804077148438 57.0
808.050537109375 1398.0														752.5228881835938 93.0
808.1810302734375 83.0														753.2433471679688 65.0
808.319091796875 35.0														753.3455200195312 308.0
808.396728515625 1253.0														753.4093017578125 35.0
808.6546020507812 25.0														753.6907348632812 52.0
808.7832641601562 90.0														753.8102416992188 92.0
808.8331298828125 146.0														754.0258178710938 177.0
808.9029541015625 314.0														754.1395263671875 28.0
809.064453125 48.0														754.35693359375 132.0
809.105712890625 53.0														755.3405151367188 27.0
809.2449951171875 65.0														755.6781616210938 34.0
809.3230590820312 46.0														755.845947265625 166.0
809.3746948242188 202.0														756.361572265625 31.0
809.4208374023438 86.0														757.3487548828125 52.0
809.4976806640625 71.0														757.50048828125 37.0
809.8543701171875 127.0														757.833251953125 43.0
809.9780883789062 35.0														757.8705444335938 54.0
810.0716552734375 32.0														758.4058227539062 47.0
810.3524780273438 27.0														758.4590454101562 43.0
811.09326171875 37.0														758.8506469726562 38.0
811.26953125 38.0														758.9093017578125 29.0
811.4481811523438 141.0														759.3612060546875 801.0
811.5009765625 73.0														759.6368408203125 48.0
812.0658569335938 40.0														759.6920166015625 674.0
812.2725830078125 37.0														759.869384765625 81.0
812.3745727539062 57.0														760.027587890625 538.0
812.48486328125 55.0														760.2874145507812 26.0
812.5758666992188 25.0														760.3595581054688 654.0
812.8764038085938 54.0														760.5861206054688 30.0
813.0046997070312 479.0														760.8470458984375 119.0
813.0106201171875 367.0														761.3543701171875 110.0
813.0534057617188 10369.0														761.9711303710938 39.0
813.2321166992188 31.0														762.2167358398438 49.0
813.3240356445312 339.0														762.3440551757812 58.0
813.3289794921875 423.0														762.689453125 42.0
813.386962890625 13971.0														763.0420532226562 61.0
813.5714111328125 29.0														763.3600463867188 81.0
813.7218017578125 10626.0														763.694091796875 36.0
813.8252563476562 93.0														764.0335693359375 33.0
813.8638916015625 50.0														764.677978515625 37.0
813.9356079101562 59.0														765.2430419921875 126.0
814.0569458007812 5447.0														765.30126953125 44.0
814.2189331054688 187.0														765.3609619140625 2199.0
814.3907470703125 2425.0														765.646484375 65.0
814.5096435546875 32.0														765.6963500976562 2240.0
814.6725463867188 56.0														765.8311767578125 46.0
814.7242431640625 1103.0														766.0325927734375 2323.0
814.828369140625 83.0														766.1041870117188 89.0
814.8433837890625 118.0														766.165771484375 61.0
814.9044189453125 33.0														766.2005615234375 72.0
815.0093383789062 88.0														766.310302734375 47.0
815.0699462890625 266.0														766.3597412109375 733.0
815.1390991210938 46.0														766.70556640625 376.0
815.2330322265625 21.0														767.0181884765625 160.0
815.2982177734375 69.0														767.3200073242188 29.0
815.3334350585938 76.0														767.62548828125 32.0
815.4981079101562 39.0														768.0167236328125 29.0
815.6058349609375 140.0														768.1588134765625 50.0
815.6751708984375 116.0														768.215087890625 35.0
815.7003784179688 115.0														768.362548828125 131.0
815.7483520507812 144.0														768.6065673828125 50.0
815.9035034179688 78.0														768.681640625 33.0
816.0230102539062 28.0														768.8829956054688 113.0
816.1721801757812 39.0														769.3573608398438 220.0
816.2164306640625 21.0														769.413818359375 77.0
816.3223266601562 58.0														769.6043090820312 67.0
816.3932495117188 33.0														769.7079467773438 84.0
816.4319458007812 24.0														769.835693359375 126.0
816.7210083007812 65.0														769.9800415039062 48.0
816.781494140625 72.0														770.017578125 54.0
816.8741455078125 37.0														770.2618408203125 69.0
816.9183959960938 33.0														770.3327026367188 69.0
817.0040893554688 34.0														770.4175415039062 67.0
817.0510864257812 32.0														770.8575439453125 174.0
817.1616821289062 35.0														771.6744384765625 59.0
817.236328125 37.0														771.7120361328125 43.0
817.322021484375 25.0														771.7818603515625 37.0
817.6234741210938 31.0														772.1797485351562 170.0
817.7368774414062 31.0														772.3648071289062 247.0
817.8399047851562 80.0														772.7012329101562 515.0
818.0151977539062 57.0														772.8677978515625 66.0
818.0833129882812 562.0														773.0346069335938 211.0
818.1993408203125 237.0														773.166259765625 57.0
818.2844848632812 103.0														773.3641357421875 92.0
818.360595703125 325.0														773.4056396484375 44.0
818.4170532226562 914.0														773.49169921875 55.0
818.5643310546875 194.0														773.8416748046875 151.0
818.5790405273438 329.0														773.9382934570312 88.0
818.6109008789062 363.0														774.3395385742188 201.0
818.62646484375 450.0														774.4092407226562 31.0
818.6553344726562 384.0														774.600341796875 35.0
818.7313842773438 797.0														774.8264770507812 24.0
818.798095703125 239.0														775.0332641601562 74.0
818.8677368164062 365.0														775.0741577148438 41.0
818.9168090820312 662.0														775.187255859375 34.0
818.9342651367188 647.0														775.3084716796875 112.0
818.9608764648438 764.0														775.5643310546875 42.0
818.9967041015625 1500.0														776.0283813476562 114.0
819.0581665039062 98171.0														776.3279418945312 68.0
819.1839599609375 70.0														776.6609497070312 24.0
819.2465209960938 1446.0														776.8361206054688 37.0
819.3283081054688 2195.0														776.90625 30.0
819.3931274414062 122055.0														777.3349609375 38.0
819.5119018554688 69.0														777.4012451171875 522.0
819.563720703125 427.0														777.5426025390625 32.0
819.5875244140625 716.0														777.8753662109375 949.0
819.6567993164062 2547.0														777.9795532226562 35.0
819.6707153320312 1967.0														778.37158203125 2313.0
819.7274780273438 99143.0														778.5380859375 39.0
819.8687744140625 434.0														778.6325073242188 52.0
819.8812255859375 662.0														778.6984252929688 1964.0
819.8949584960938 578.0														778.8370971679688 148.0
819.900634765625 461.0														778.898681640625 333.0
819.99853515625 1347.0														779.037353515625 1567.0
820.0606079101562 42077.0														779.1318969726562 21.0
820.2175903320312 806.0														779.3724975585938 766.0
820.3278198242188 790.0														779.4828491210938 52.0
820.392333984375 17383.0														779.6966552734375 206.0
820.5386352539062 942.0														779.83935546875 37.0
820.5908203125 42.0														779.8960571289062 36.0
820.6417236328125 969.0														779.9500732421875 46.0
820.6668090820312 979.0														780.0365600585938 44.0
820.6734008789062 960.0														780.38232421875 30.0
820.7316284179688 5955.0														780.8525390625 51.0
820.8019409179688 127.0														781.0333862304688 852.0
820.8452758789062 510.0														781.1173706054688 33.0
820.85986328125 551.0														781.3717041015625 601.0
820.9760131835938 631.0														781.4488525390625 66.0
820.9931640625 727.0														781.7032470703125 284.0
820.9970703125 720.0														781.8392944335938 31.0
821.0130004882812 574.0														782.0416259765625 280.0
821.0601806640625 2448.0														782.366943359375 175.0
821.111083984375 194.0														782.4451904296875 48.0
821.17041015625 550.0														782.593994140625 62.0
821.3051147460938 510.0														782.8356323242188 326.0
821.3907470703125 817.0														783.0269775390625 51.0
821.491943359375 339.0														783.344482421875 391.0
821.518310546875 335.0														783.7118530273438 53.0
821.5360107421875 278.0														783.8544311523438 310.0
821.6036987304688 52.0														783.8932495117188 38.0
821.670166015625 282.0														783.9528198242188 37.0
821.6773071289062 367.0														784.0882568359375 60.0
821.7155151367188 476.0														784.1458740234375 101.0
821.7650756835938 197.0														784.310302734375 44.0
821.7776489257812 168.0														784.3754272460938 290.0
821.7879028320312 218.0														784.4620361328125 84.0
821.799560546875 197.0														784.7030029296875 417.0
821.8115234375 245.0														784.7681274414062 55.0
821.838134765625 310.0														784.838623046875 103.0
821.8428955078125 260.0														785.0488891601562 140.0
821.8816528320312 341.0														785.3724975585938 159.0
821.910888671875 304.0														785.4917602539062 43.0
821.9168701171875 277.0														785.6055908203125 61.0
821.9296875 209.0														786.1614379882812 55.0
821.9794921875 208.0														786.3723754882812 201.0
822.0294189453125 141.0														786.508544921875 21.0
822.1014404296875 96.0														786.655029296875 31.0
822.1223754882812 98.0														786.85498046875 1106.0
822.14306640625 73.0														786.9833374023438 57.0
822.200927734375 230.0														787.0396118164062 4768.0
822.223876953125 243.0														787.2682495117188 27.0
822.2449340820312 215.0														787.3123779296875 373.0
822.2525634765625 262.0														787.37451171875 6215.0
822.2752685546875 228.0														787.599365234375 79.0
822.3777465820312 220.0														787.6539916992188 230.0
822.4241333007812 180.0														787.7078857421875 3733.0
822.43603515625 204.0														787.8568115234375 366.0
822.4925537109375 274.0														788.0413818359375 2011.0
822.5277709960938 133.0														788.0852661132812 32.0
822.5757446289062 44.0														788.1259765625 57.0
822.6223754882812 97.0														788.1884765625 42.0
822.698974609375 68.0														788.2617797851562 31.0
822.7056274414062 93.0														788.3041381835938 114.0
822.734130859375 92.0														788.3744506835938 777.0
822.7678833007812 135.0														788.7138671875 477.0
822.8114624023438 90.0														788.7777709960938 29.0
822.8670654296875 45.0														788.8157958984375 42.0
822.9266357421875 62.0														789.0548706054688 69.0
822.9306030273438 89.0														789.2178955078125 33.0
822.9783935546875 132.0														789.334716796875 42.0
823.0403442382812 59.0														789.4678955078125 45.0
823.1056518554688 24.0														789.5303955078125 40.0
823.1576538085938 94.0														789.6608276367188 51.0
823.2138671875 32.0														789.9598388671875 38.0
823.3164672851562 108.0														790.1111450195312 62.0
823.3843383789062 126.0														790.1854858398438 27.0
823.4207153320312 48.0														790.3567504882812 55.0
823.4818725585938 54.0														790.4383544921875 73.0
823.5256958007812 57.0														790.5914916992188 73.0
823.5857543945312 35.0														790.8136596679688 27.0
823.6221313476562 106.0														790.8521118164062 231.0
823.6876220703125 137.0														791.1536254882812 46.0
823.7550659179688 31.0														791.361328125 253.0
823.8338012695312 164.0														791.4075927734375 67.0
823.8421020507812 214.0														791.6461181640625 54.0
823.9091186523438 59.0														791.7874145507812 128.0
824.0404052734375 60.0														791.8486938476562 1499.0
824.0827026367188 24.0														792.0361328125 70.0
824.152099609375 25.0														792.1931762695312 34.0
824.3678588867188 150.0														792.2313232421875 29.0
824.4119262695312 85.0														792.3535766601562 1401.0
824.6196899414062 72.0														792.4981079101562 38.0
824.810302734375 25.0														792.5389404296875 71.0
824.8632202148438 138.0														792.598876953125 39.0
824.97119140625 85.0														792.6488647460938 233.0
825.0072631835938 84.0														792.7159423828125 87.0
825.2380981445312 29.0														792.8525390625 1272.0
825.3762817382812 146.0														792.9877319335938 469.0
825.4686889648438 33.0														793.0430297851562 16529.0
825.688232421875 39.0														793.1435546875 37.0
825.8216552734375 25.0														793.1871337890625 37.0
825.9133911132812 29.0														793.2255249023438 120.0
826.2442016601562 27.0														793.2610473632812 140.0
826.349853515625 39.0														793.32177734375 616.0
827.2369995117188 30.0														793.3753662109375 20374.0
827.317626953125 28.0														793.4335327148438 64.0
827.5986328125 24.0														793.58349609375 360.0
827.8784790039062 86.0														793.7106323242188 14740.0
828.1691284179688 28.0														793.8378295898438 206.0
828.3732299804688 63.0														793.9458618164062 213.0
828.6952514648438 31.0														793.9522094726562 252.0
829.299560546875 46.0														794.0003662109375 159.0
829.4388427734375 32.0														794.047607421875 6940.0
829.525146484375 30.0														794.1734619140625 53.0
829.6449584960938 29.0														794.2252807617188 44.0
829.8803100585938 60.0														794.2777099609375 125.0
830.2022094726562 21.0														794.2870483398438 157.0
830.3778076171875 27.0														794.3099365234375 151.0
830.8851318359375 37.0														794.3776245117188 2606.0
831.1220703125 25.0														794.5223999023438 27.0
831.1917724609375 39.0														794.6223754882812 121.0
831.3628540039062 61.0														794.7153930664062 1206.0
832.43310546875 33.0														794.826171875 97.0
833.245361328125 35.0														794.9381713867188 54.0
833.3569946289062 66.0														795.0410766601562 232.0
833.6837158203125 33.0														795.0960693359375 93.0
834.07470703125 37.0														795.1768798828125 93.0
834.4127197265625 27.0														795.2594604492188 134.0
834.8821411132812 40.0														795.279052734375 155.0
835.3796997070312 31.0														795.3551635742188 345.0
835.7655029296875 31.0														795.3674926757812 404.0
836.36767578125 130.0														795.4283447265625 12535.0
837.4439697265625 35.0														795.6297607421875 219.0
837.567138671875 40.0														795.6819458007812 195.0
838.4088745117188 62.0														795.7708129882812 103.0
840.2620239257812 23.0														795.8595581054688 272.0
840.4077758789062 29.0														795.8969116210938 101.0
840.458251953125 31.0														795.9798583984375 78.0
841.2772216796875 75.0														796.024169921875 70.0
841.3727416992188 1651.0														796.064697265625 56.0
842.08251953125 33.0														796.158935546875 62.0
842.3709716796875 720.0														796.2156372070312 169.0
842.9387817382812 32.0														796.2901000976562 97.0
843.3615112304688 74.0														796.3707885742188 165.0
843.8712768554688 29.0														796.4309692382812 6390.0
845.138916015625 43.0														796.5274047851562 39.0
846.691650390625 25.0														796.6077270507812 80.0
847.857177734375 67.0														796.6336059570312 80.0
850.3767700195312 32.0														796.7296752929688 168.0
850.4190673828125 31.0														796.7894897460938 54.0
850.8421630859375 35.0														796.8495483398438 25.0
851.392822265625 227.0														796.9396362304688 44.0
851.8863525390625 23.0														797.0401611328125 135.0
851.934326171875 45.0														797.0952758789062 34.0
851.9822998046875 44.0														797.2322387695312 137.0
852.2816162109375 99.0														797.3355712890625 33.0
852.3754272460938 270.0														797.427490234375 1394.0
852.3936767578125 301.0														797.506591796875 61.0
852.6826171875 29.0														797.671142578125 102.0
852.792724609375 29.0														797.7073364257812 86.0
852.8773803710938 93.0														797.7571411132812 155.0
853.2786254882812 30.0														797.8545532226562 29.0
853.3153076171875 45.0														797.9271240234375 63.0
853.4017944335938 56.0														798.034912109375 42.0
854.411865234375 25.0														798.0840454101562 37.0
855.4061889648438 250.0														798.1646728515625 153.0
855.4610595703125 10673.0														798.1737670898438 203.0
855.7072143554688 54.0														798.320556640625 256.0
855.7439575195312 114.0														798.3626708984375 288.0
855.8684692382812 46.0														798.4229736328125 532.0
856.2306518554688 29.0														798.5481567382812 175.0
856.3297119140625 27.0														798.589599609375 117.0
856.3753662109375 269.0														798.6463012695312 335.0
856.4154663085938 109.0														798.7247314453125 1218.0
856.46533203125 6003.0														798.7481689453125 1225.0
856.8900146484375 143.0														798.82177734375 135.0
857.068603515625 39.0														798.8690795898438 538.0
857.17333984375 29.0														798.9090576171875 240.0
857.2951049804688 39.0														798.927490234375 220.0
857.37109375 172.0														798.9462890625 236.0
857.4671630859375 2084.0														798.9624633789062 216.0
857.6038208007812 40.0														799.0045166015625 554.0
857.9635620117188 35.0														799.0458984375 78159.0
858.40576171875 137.0														799.2218017578125 519.0
858.4730834960938 344.0														799.3186645507812 1692.0
858.5289916992188 72.0														799.3812255859375 97277.0
858.609619140625 47.0														799.5082397460938 25.0
858.6436157226562 34.0														799.5587768554688 716.0
858.8590087890625 27.0														799.6485595703125 1923.0
859.3976440429688 54.0														799.7142333984375 73454.0
859.4827270507812 47.0														799.8634643554688 397.0
859.56494140625 29.0														799.9063110351562 126.0
859.7606201171875 37.0														799.9541015625 736.0
859.9122924804688 63.0														799.9888305664062 540.0
860.3872680664062 1545.0														800.0492553710938 30767.0
860.5208129882812 83.0														800.179931640625 525.0
860.7392578125 57.0														800.2506713867188 474.0
860.8881225585938 1061.0														800.2744140625 541.0
861.1677856445312 62.0														800.292236328125 417.0
861.396484375 1063.0														800.328857421875 724.0
861.88525390625 321.0														800.3822631835938 11763.0
863.4199829101562 33.0														800.445556640625 152.0
864.0339965820312 29.0														800.4736328125 158.0
864.4235229492188 29.0														800.5276489257812 437.0
864.9022827148438 105.0														800.6207275390625 462.0
865.3768310546875 1162.0														800.7196044921875 3711.0
865.8833618164062 782.0														800.8041381835938 364.0
866.097900390625 70.0														800.8555908203125 7902.0
866.3800659179688 630.0														801.0513916015625 1553.0
866.46923828125 38.0														801.1008911132812 233.0
866.8750610351562 170.0														801.1613159179688 489.0
867.3878784179688 82.0														801.2742309570312 274.0
867.4259643554688 115.0														801.3552856445312 6603.0
867.919189453125 155.0														801.4592895507812 33.0
868.4232788085938 131.0														801.4960327148438 323.0
869.4326171875 50.0														801.6043701171875 367.0
869.908935546875 58.0														801.6500854492188 259.0
870.2684326171875 35.0														801.7113647460938 516.0
871.900146484375 67.0														801.749267578125 188.0
871.9383544921875 35.0														801.7752075195312 233.0
873.18115234375 30.0														801.80810546875 301.0
873.404052734375 161.0														801.8580322265625 4348.0
873.9264526367188 110.0														802.02880859375 244.0
873.9901123046875 31.0														802.0947875976562 122.0
874.33740234375 215.0														802.1624755859375 96.0
874.38720703125 5903.0														802.2252197265625 308.0
874.48486328125 25.0														802.2933349609375 60.0
874.5521240234375 76.0														802.3610229492188 1394.0
874.8875732421875 5064.0														802.43798828125 55.0
875.1799926757812 31.0														802.470458984375 85.0
875.3443603515625 81.0														802.505615234375 37.0
875.3894653320312 2826.0														802.5744018554688 137.0
875.4776000976562 21.0														802.6177368164062 185.0
875.8267211914062 59.0														802.6727294921875 77.0
875.8936157226562 1251.0														802.709228515625 76.0
876.0214233398438 39.0														802.7643432617188 50.0
876.0643310546875 25.0														802.8015747070312 82.0
876.3749389648438 323.0														802.85546875 386.0
876.4244384765625 1290.0														802.9495239257812 30.0
876.6770629882812 31.0														803.03173828125 31.0
876.8431396484375 49.0														803.092041015625 39.0
876.9363403320312 1505.0														803.1249389648438 31.0
877.0465087890625 29.0														803.322265625 44.0
877.4317016601562 847.0														803.3685302734375 178.0
877.6366577148438 23.0														803.4349975585938 86.0
877.937744140625 275.0														803.4840087890625 37.0
878.2097778320312 29.0														803.6375732421875 33.0
878.423095703125 98.0														803.8185424804688 36.0
879.2017822265625 35.0														803.876220703125 151.0
879.4417114257812 158.0														803.9683837890625 69.0
880.1168823242188 26.0														804.0022583007812 29.0
880.3837280273438 25.0														804.05712890625 26.0
880.4324951171875 24.0														804.1585693359375 27.0
881.3740844726562 29.0														804.291015625 102.0
881.43408203125 199.0														804.311279296875 102.0
881.4821166992188 88.0														804.3330078125 55.0
881.7703247070312 39.0														804.4551391601562 77.0
882.3936767578125 41.0														804.6539306640625 52.0
882.4338989257812 24.0														804.7717895507812 60.0
883.8997802734375 37.0														805.099609375 26.0
888.4183349609375 55.0														805.1407470703125 27.0
889.4251098632812 98.0														805.2532958984375 30.0
889.8331298828125 84.0														805.2987060546875 52.0
890.176513671875 40.0														805.3845825195312 171.0
892.2900390625 27.0														805.5469970703125 26.0
892.414306640625 27.0														805.68701171875 35.0
893.4055786132812 27.0														805.9725341796875 25.0
893.8970947265625 39.0														806.16748046875 25.0
894.2007446289062 30.0														806.3487548828125 39.0
894.3829956054688 42.0														806.3909301757812 81.0
894.9586791992188 45.0														806.4915771484375 94.0
895.4089965820312 110.0														807.428466796875 33.0
895.667724609375 30.0														807.4833984375 25.0
895.907958984375 48.0														807.6290893554688 38.0
896.3856811523438 66.0														807.8544921875 24.0
896.4658203125 131.0														807.9287109375 22.0
896.93017578125 33.0														808.0524291992188 79.0
898.3297729492188 46.0														808.3591918945312 58.0
898.3914794921875 640.0														808.8692016601562 41.0
899.3950805664062 88.0														808.940673828125 29.0
899.4519653320312 38.0														809.1992797851562 36.0
899.9248046875 71.0														809.2625732421875 38.0
900.38623046875 26.0														809.339599609375 35.0
901.4169311523438 172.0														809.4213256835938 83.0
901.919189453125 58.0														809.9202880859375 31.0
902.396728515625 74.0														810.2120971679688 64.0
902.9099731445312 62.0														810.3001708984375 31.0
905.3993530273438 36.0														810.4378662109375 33.0
905.7748413085938 22.0														810.611328125 66.0
905.8097534179688 43.0														811.6222534179688 35.0
905.9031982421875 95.0														811.8151245117188 25.0
906.4261474609375 184.0														812.3580932617188 43.0
906.9103393554688 173.0														812.3966674804688 44.0
907.4339599609375 97.0														812.8488159179688 67.0
907.9476318359375 48.0														812.8818969726562 52.0
908.4255981445312 37.0														813.3773803710938 234.0
908.9125366210938 27.0														813.6002197265625 81.0
909.3557739257812 50.0														813.8446044921875 59.0
909.4287109375 28.0														814.349609375 25.0
909.928466796875 637.0														814.656005859375 97.0
910.4219360351562 650.0														816.8908081054688 41.0
910.9396362304688 178.0														817.2197875976562 38.0
910.97412109375 144.0														817.354736328125 91.0
911.432373046875 133.0														817.396728515625 39.0
911.4773559570312 25.0														817.8482666015625 102.0
912.9846801757812 24.0														817.8910522460938 86.0
913.4786376953125 50.0														818.3344116210938 35.0
914.5020141601562 29.0														819.3552856445312 184.0
914.9175415039062 782.0														819.8734130859375 29.0
914.9876098632812 32.0														820.383056640625 27.0
915.4098510742188 655.0														820.4717407226562 44.0
915.8695068359375 68.0														821.31298828125 69.0
915.9098510742188 272.0														821.355712890625 43.0
916.4177856445312 75.0														821.863525390625 381.0
917.1392211914062 29.0														821.932373046875 50.0
918.4284057617188 34.0														822.35009765625 167.0
918.6072387695312 35.0														822.878173828125 76.0
918.8095092773438 23.0														823.3935546875 767.0
920.1762084960938 25.0														824.1409912109375 43.0
921.4017333984375 85.0														824.3959350585938 119.0
922.4072875976562 55.0														824.5408935546875 32.0
923.1006469726562 25.0														825.3949584960938 62.0
923.3895263671875 78.0														825.454833984375 31.0
923.406494140625 131.0														825.87451171875 29.0
923.4348754882812 82.0														826.3539428710938 612.0
923.9216918945312 4393.0														826.4583129882812 43.0
924.2470092773438 29.0														826.8596801757812 233.0
924.3411254882812 58.0														826.9672241210938 44.0
924.4257202148438 3260.0														827.3687744140625 159.0
924.5057983398438 37.0														827.8638916015625 90.0
924.9280395507812 2171.0														828.1802978515625 30.0
925.082275390625 31.0														828.3652954101562 81.0
925.4290771484375 821.0														828.4002075195312 33.0
925.6177368164062 38.0														828.8850708007812 167.0
925.7972412109375 37.0														829.21044921875 22.0
925.9264526367188 275.0														829.3905639648438 177.0
926.0739135742188 34.0														829.8372192382812 29.0
926.43359375 112.0														829.8873901367188 29.0
926.4560546875 151.0														830.3630981445312 222.0
926.9364624023438 39.0														830.8757934570312 265.0
927.463623046875 25.0														831.3674926757812 45.0
927.911376953125 35.0														831.8646850585938 110.0
930.448974609375 66.0														832.4638061523438 29.0
932.7376098632812 43.0														833.3458862304688 28.0
932.790771484375 44.0														834.3782348632812 75.0
932.9000854492188 41.0														834.67822265625 30.0
932.9728393554688 1135.0														834.85986328125 52.0
933.4717407226562 1706.0														835.3042602539062 28.0
933.9766235351562 769.0														835.365478515625 2968.0
934.4142456054688 83.0														835.7319946289062 70.0
934.4774780273438 413.0														835.7962646484375 35.0
934.9808959960938 37.0														835.8662719726562 2603.0
935.8417358398438 27.0														836.1189575195312 137.0
935.8801879882812 30.0														836.3681640625 974.0
938.4503173828125 100.0														836.529052734375 37.0
938.90380859375 96.0														836.6045532226562 45.0
939.3451538085938 54.0														836.7332153320312 30.0
939.4163208007812 54.0														836.858154296875 185.0
939.4696655273438 27.0														836.8983154296875 26.0
939.576416015625 26.0														837.3783569335938 384.0
940.4215087890625 28.0														837.4915771484375 27.0
941.6795043945312 31.0														837.91455078125 171.0
943.0333862304688 31.0														838.8888549804688 42.0
943.3720092773438 27.0														839.8920288085938 23.0
947.0294189453125 47.0														840.7022705078125 37.0
949.462646484375 25.0														841.3718872070312 1729.0
951.3858642578125 27.0														841.4876708984375 37.0
952.4255981445312 93.0														842.3781127929688 535.0
952.9425659179688 94.0														843.3768920898438 43.0
953.9083862304688 45.0														843.876953125 46.0
953.9758911132812 113.0														844.3713989257812 4407.0
957.4095458984375 35.0														844.767822265625 86.0
957.9153442382812 70.0														844.8668212890625 3465.0
958.4602661132812 29.0														845.057373046875 40.0
958.930419921875 50.0														845.3746948242188 1474.0
960.4315185546875 80.0														845.50732421875 35.0
961.2499389648438 29.0														845.78857421875 33.0
962.4137573242188 32.0														845.8718872070312 653.0
962.9208984375 29.0														845.9629516601562 27.0
964.8877563476562 58.0														846.1841430664062 80.0
965.4105834960938 31.0														846.4097900390625 2162.0
965.4754638671875 80.0														846.5650634765625 26.0
965.5968627929688 48.0														846.6172485351562 72.0
965.9561157226562 76.0														846.7366943359375 59.0
966.4085083007812 51.0														846.9144287109375 2106.0
966.504150390625 282.0														846.967529296875 31.0
966.9207763671875 80.0														847.0716552734375 32.0
967.5151977539062 100.0														847.413330078125 1136.0
967.9064331054688 46.0														847.7501831054688 31.0
968.4571533203125 67.0														847.9180297851562 295.0
968.499267578125 50.0														848.0289916992188 24.0
968.54443359375 50.0														848.0656127929688 25.0
969.4988403320312 29.0														848.307861328125 23.0
970.4537353515625 39.0														848.3839111328125 47.0
970.9478759765625 49.0														848.8910522460938 54.0
971.4741821289062 65.0														849.3504638671875 24.0
971.939697265625 31.0														849.5195922851562 27.0
974.4428100585938 265.0														850.38525390625 44.0
974.958984375 66.0														850.4331665039062 27.0
975.45263671875 113.0														850.8563232421875 40.0
975.5643920898438 69.0														851.3924560546875 110.0
975.9420166015625 33.0														851.4291381835938 34.0
976.4437255859375 100.0														852.885986328125 51.0
978.4484252929688 44.0														854.4034423828125 50.0
978.9537353515625 37.0														854.886962890625 41.0
979.2957153320312 25.0														855.3718872070312 103.0
979.436767578125 747.0														857.635009765625 53.0
979.9251708984375 330.0														857.91748046875 81.0
980.4443969726562 258.0														860.4224243164062 98.0
980.9505615234375 76.0														861.9002685546875 33.0
981.4246215820312 67.0														862.3176879882812 30.0
981.4639892578125 37.0														862.3970947265625 131.0
981.9791870117188 36.0														862.888671875 36.0
982.3368530273438 42.0														863.4009399414062 79.0
983.4751586914062 160.0														863.8867797851562 131.0
984.4293212890625 113.0														864.4093017578125 52.0
984.507080078125 7405.0														864.8972778320312 158.0
985.5087280273438 4721.0														865.3905029296875 158.0
985.9216918945312 71.0														865.9057006835938 33.0
986.2633056640625 31.0														866.412353515625 40.0
986.349365234375 56.0														866.87939453125 273.0
986.4110107421875 58.0														867.3887939453125 163.0
986.5100708007812 1618.0														867.4290161132812 53.0
987.0045776367188 70.0														867.4859619140625 27.0
987.1929931640625 34.0														867.8734130859375 47.0
987.427001953125 34.0														868.39208984375 35.0
987.5119018554688 210.0														870.9104614257812 279.0
987.8038940429688 26.0														871.4017333984375 306.0
988.0714111328125 23.0														871.8726806640625 41.0
988.3687744140625 89.0														871.9163818359375 241.0
988.4441528320312 3990.0														871.9697875976562 86.0
988.636962890625 34.0														872.3650512695312 98.0
988.7342529296875 33.0														872.3990478515625 135.0
988.8696899414062 187.0														872.6753540039062 27.0
988.94482421875 3218.0														872.9210815429688 48.0
989.3909301757812 101.0														873.359375 103.0
989.447021484375 2659.0														875.8972778320312 469.0
989.9488525390625 1094.0														876.3077392578125 41.0
990.2889404296875 31.0														876.4019775390625 462.0
990.4519653320312 238.0														876.4680786132812 25.0
990.5294189453125 51.0														876.6370239257812 30.0
990.8886108398438 38.0														876.9136962890625 144.0
990.9387817382812 61.0														877.2900390625 56.0
991.0103759765625 32.0														877.3673706054688 46.0
991.1839599609375 35.0														877.4181518554688 66.0
991.4854125976562 43.0														878.4087524414062 74.0
992.23779296875 37.0														879.4439086914062 65.0
993.4658203125 177.0														879.8529052734375 32.0
994.4540405273438 95.0														879.9068603515625 190.0
994.4737548828125 65.0														880.4050903320312 780.0
994.514892578125 37.0														880.9114379882812 263.0
994.755859375 34.0														881.0468139648438 56.0
994.9450073242188 27.0														881.3626098632812 35.0
995.143310546875 30.0														881.4379272460938 329.0
995.4644165039062 154.0														881.8394165039062 184.0
996.4625244140625 139.0														882.939697265625 32.0
996.9931030273438 44.0														883.4469604492188 58.0
997.4085083007812 54.0														883.7733154296875 42.0
997.49072265625 990.0														883.90185546875 114.0
997.985595703125 699.0														884.221923828125 27.0
998.2822875976562 37.0														884.4146118164062 72.0
998.5012817382812 303.0														884.8230590820312 43.0
998.688720703125 34.0														884.9016723632812 3054.0
998.9347534179688 71.0														885.4012451171875 2798.0
998.9916381835938 277.0														885.6115112304688 31.0
999.9484252929688 46.0														885.9019775390625 1505.0
1000.4990234375 58.0														886.1843872070312 30.0
1000.8692016601562 32.0														886.2247314453125 37.0
1002.6048583984375 25.0														886.4065551757812 467.0
1002.9436645507812 98.0														886.5068969726562 26.0
1003.677001953125 27.0														886.7300415039062 72.0
1003.9865112304688 40.0														886.9080810546875 67.0
1004.5014038085938 44.0														887.3710327148438 33.0
1004.9949951171875 48.0														888.4127807617188 76.0
1005.1299438476562 109.0														889.204345703125 32.0
1005.7064819335938 21.0														889.40625 33.0
1007.4888305664062 114.0														889.4408569335938 61.0
1007.802490234375 36.0														891.4842529296875 23.0
1007.959228515625 243.0														892.2005615234375 75.0
1008.275390625 27.0														892.896728515625 207.0
1008.4557495117188 274.0														892.96337890625 58.0
1008.4992065429688 157.0														893.4036865234375 85.0
1008.963134765625 269.0														893.7236328125 47.0
1009.437255859375 84.0														893.8219604492188 35.0
1009.4498901367188 159.0														893.9080810546875 2027.0
1009.4817504882812 138.0														894.4085693359375 1761.0
1009.916015625 65.0														894.51318359375 35.0
1009.9713134765625 33.0														894.8256225585938 27.0
1010.4756469726562 188.0														894.8632202148438 54.0
1011.401123046875 26.0														894.90673828125 892.0
1011.47802734375 3014.0														895.112060546875 48.0
1011.5302734375 29.0														895.4002685546875 710.0
1011.708740234375 28.0														895.9166870117188 38.0
1011.9733276367188 39.0														896.4067993164062 71.0
1012.4797973632812 1901.0														896.4507446289062 150.0
1013.4877319335938 485.0														896.9022216796875 81.0
1013.6600341796875 33.0														897.0489501953125 27.0
1014.0573120117188 29.0														897.398681640625 179.0
1014.1220092773438 32.0														897.9094848632812 37.0
1014.2006225585938 60.0														898.3941040039062 633.0
1014.4608154296875 41.0														898.8951416015625 106.0
1014.5193481445312 33.0														899.3975219726562 241.0
1014.9599609375 45.0														899.8792114257812 100.0
1015.528564453125 65.0														900.3253173828125 51.0
1016.3809204101562 38.0														900.4118041992188 99.0
1016.9532470703125 2430.0														901.9047241210938 31.0
1017.1056518554688 58.0														902.9041748046875 29.0
1017.2660522460938 28.0														902.951171875 2064.0
1017.3616943359375 65.0														903.1192626953125 25.0
1017.4586791992188 2866.0														903.4566040039062 1784.0
1017.9602661132812 1731.0														903.5174560546875 32.0
1018.3428955078125 48.0														903.7965698242188 30.0
1018.459228515625 849.0														903.953125 1252.0
1018.9479370117188 29.0														904.4579467773438 456.0
1019.3709716796875 24.0														904.791259765625 38.0
1019.5531616210938 35.0														904.9564819335938 118.0
1020.1060180664062 31.0														905.2568359375 29.0
1020.9371337890625 44.0														905.3335571289062 54.0
1021.0885620117188 26.0														905.3795166015625 92.0
1022.4241333007812 28.0														905.4808959960938 54.0
1022.97607421875 63.0														905.728271484375 32.0
1023.4573364257812 36.0														906.3833618164062 35.0
1023.9617309570312 59.0														906.4590454101562 751.0
1024.445556640625 127.0														906.9774169921875 35.0
1024.494140625 36.0														907.4405517578125 546.0
1025.484619140625 294.0														907.909912109375 151.0
1025.897705078125 160.0														908.30029296875 25.0
1025.9267578125 166.0														908.4302978515625 194.0
1026.00341796875 4783.0														908.4927368164062 31.0
1026.17578125 34.0														908.9005737304688 123.0
1026.506591796875 6353.0														909.411376953125 173.0
1026.6436767578125 30.0														909.8896484375 34.0
1026.79248046875 25.0														910.436279296875 303.0
1027.0067138671875 2791.0														910.6687622070312 55.0
1027.117919921875 80.0														910.9781494140625 29.0
1027.19384765625 76.0														911.4254760742188 395.0
1027.508056640625 2118.0														911.500732421875 34.0
1027.8167724609375 50.0														912.473388671875 42.0
1028.0164794921875 542.0														912.9876708984375 31.0
1028.506103515625 333.0														913.3909912109375 64.0
1028.860595703125 31.0														913.452392578125 25.0
1028.97412109375 55.0														913.893798828125 58.0
1029.236083984375 25.0														914.6716918945312 26.0
1029.490478515625 29.0														916.5271606445312 104.0
1029.5308837890625 39.0														917.9302368164062 43.0
1030.0242919921875 30.0														918.5896606445312 27.0
1030.4185791015625 38.0														919.4117431640625 82.0
1031.52099609375 46.0														920.4403076171875 31.0
1032.073974609375 33.0														921.447021484375 26.0
1033.5286865234375 67.0														921.9876098632812 108.0
1034.8909912109375 29.0														922.2604370117188 31.0
1034.9407958984375 31.0														923.303466796875 35.0
1035.4947509765625 31.0														924.4124145507812 220.0
1038.2135009765625 28.0														924.4708251953125 11151.0
1038.4971923828125 64.0														924.6322631835938 53.0
1038.99755859375 74.0														925.4042358398438 73.0
1039.5059814453125 74.0														925.4732055664062 5647.0
1041.7005615234375 56.0														925.6265869140625 30.0
1042.371826171875 40.0														925.6980590820312 82.0
1042.4873046875 29.0														925.9561767578125 29.0
1042.9808349609375 33.0														926.1828002929688 47.0
1044.958984375 28.0														926.4036254882812 37.0
1045.5155029296875 27.0														926.474609375 1685.0
1047.00146484375 25.0														926.801025390625 34.0
1047.0640869140625 53.0														926.8658447265625 27.0
1047.470947265625 60.0														927.2928466796875 35.0
1047.5294189453125 92.0														927.3782348632812 50.0
1048.0194091796875 122.0														927.4237670898438 74.0
1048.297607421875 36.0														927.4398803710938 108.0
1048.5167236328125 72.0														927.4833374023438 273.0
1049.5035400390625 43.0														927.5844116210938 31.0
1050.48291015625 71.0														927.7847290039062 50.0
1050.613037109375 31.0														928.40869140625 179.0
1050.9986572265625 33.0														928.4829711914062 104.0
1051.5030517578125 373.0														928.9517211914062 34.0
1052.0076904296875 120.0														928.9900512695312 27.0
1052.48974609375 70.0														929.44287109375 76.0
1052.5245361328125 139.0														929.523681640625 25.0
1052.5322265625 99.0														930.4911499023438 56.0
1053.002685546875 119.0														930.8009033203125 26.0
1054.56982421875 47.0														930.9012451171875 42.0
1055.9805908203125 47.0														931.3970947265625 41.0
1056.479248046875 77.0														932.9089965820312 81.0
1056.9991455078125 37.0														933.05078125 33.0
1057.0965576171875 44.0														934.45458984375 43.0
1057.4237060546875 36.0														935.4351196289062 190.0
1059.499267578125 788.0														935.90625 93.0
1059.912841796875 32.0														936.4295043945312 226.0
1059.997802734375 961.0														936.5726928710938 26.0
1060.1868896484375 25.0														937.4164428710938 59.0
1060.5081787109375 1729.0														937.4549560546875 77.0
1060.8765869140625 29.0														938.0591430664062 49.0
1061.0128173828125 1505.0														938.361328125 43.0
1061.520263671875 698.0														938.4697875976562 209.0
1061.87548828125 33.0														939.4874877929688 28.0
1062.025634765625 345.0														940.4329833984375 242.0
1062.4913330078125 70.0														940.6528930664062 23.0
1063.0482177734375 52.0														940.9288330078125 171.0
1063.0986328125 43.0														941.4304809570312 126.0
1063.4833984375 24.0														941.9632568359375 107.0
1063.537109375 35.0														942.1010131835938 27.0
1063.9881591796875 33.0														943.9395141601562 34.0
1064.1112060546875 47.0														944.4182739257812 97.0
1064.492919921875 50.0														944.4833984375 31.0
1064.98974609375 249.0														944.89208984375 83.0
1065.4886474609375 105.0														945.4425048828125 165.0
1066.004150390625 95.0														945.7589721679688 39.0
1066.48828125 44.0														945.925537109375 36.0
1067.439208984375 33.0														946.437255859375 42.0
1067.503662109375 142.0														946.4907836914062 25.0
1068.4031982421875 34.0														947.437255859375 43.0
1068.4962158203125 251.0														947.9076538085938 44.0
1068.5074462890625 290.0														949.42724609375 704.0
1068.9639892578125 77.0														949.5044555664062 73.0
1069.067138671875 62.0														949.9253540039062 649.0
1069.457763671875 374.0														950.43310546875 712.0
1069.5198974609375 15664.0														950.9244995117188 147.0
1069.8009033203125 70.0														951.4216918945312 29.0
1069.84521484375 34.0														952.0125122070312 39.0
1069.9527587890625 740.0														953.140869140625 30.0
1070.021240234375 17041.0														958.2596435546875 30.0
1070.2532958984375 33.0														958.3584594726562 53.0
1070.29443359375 46.0														958.4281005859375 3624.0
1070.358642578125 88.0														958.9251708984375 3150.0
1070.445068359375 438.0														959.4312133789062 2156.0
1070.524658203125 12088.0														959.5804443359375 37.0
1070.6614990234375 29.0														959.930908203125 1017.0
1070.817626953125 80.0														959.9999389648438 29.0
1070.9447021484375 165.0														960.2366943359375 30.0
1071.024169921875 5603.0														960.43212890625 538.0
1071.1300048828125 52.0														960.5154418945312 43.0
1071.3187255859375 110.0														960.6054077148438 35.0
1071.3863525390625 27.0														960.728271484375 25.0
1071.5240478515625 1820.0														960.9193115234375 197.0
1071.7744140625 75.0														961.10302734375 35.0
1071.8497314453125 56.0														961.2439575195312 77.0
1071.9088134765625 40.0														961.4340209960938 97.0
1071.95947265625 28.0														961.5918579101562 29.0
1072.0308837890625 507.0														962.3958129882812 58.0
1072.0792236328125 106.0														964.2119140625 31.0
1072.2239990234375 67.0														964.4822387695312 35.0
1072.323486328125 107.0														964.92431640625 143.0
1072.4232177734375 74.0														964.9649658203125 94.0
1072.527587890625 131.0														965.465087890625 131.0
1072.5706787109375 31.0														966.9407958984375 45.0
1072.6387939453125 60.0														966.9859008789062 71.0
1072.7596435546875 60.0														967.40234375 97.0
1072.8367919921875 27.0														967.474853515625 1658.0
1072.916015625 25.0														967.9771118164062 1214.0
1073.0107421875 106.0														968.4788208007812 1147.0
1073.255859375 63.0														968.8033447265625 25.0
1073.408447265625 118.0														968.90869140625 35.0
1073.494140625 2905.0														968.9767456054688 234.0
1073.800048828125 34.0														969.1315307617188 29.0
1073.850830078125 36.0														969.4301147460938 116.0
1073.93310546875 185.0														969.4801635742188 109.0
1073.99560546875 3322.0														970.4573364257812 225.0
1074.500732421875 2211.0														970.9358520507812 35.0
1074.7352294921875 42.0														971.2252197265625 40.0
1074.836669921875 30.0														971.4512939453125 37.0
1075.001953125 849.0														972.7570190429688 37.0
1075.0714111328125 44.0														972.980224609375 33.0
1075.169677734375 37.0														973.9489135742188 52.0
1075.2489013671875 32.0														974.4107666015625 42.0
1075.3441162109375 42.0														975.428466796875 41.0
1075.4244384765625 59.0														975.4828491210938 25.0
1075.4945068359375 436.0														975.9208984375 46.0
1075.6707763671875 30.0														976.4436645507812 35.0
1075.7247314453125 25.0														977.0724487304688 21.0
1075.9732666015625 85.0														977.9271850585938 454.0
1076.3941650390625 26.0														977.9918823242188 78.0
1076.4862060546875 52.0														978.4370727539062 479.0
1076.6290283203125 29.0														978.51806640625 43.0
1077.581298828125 86.0														978.9368286132812 245.0
1077.6669921875 27.0														979.4652709960938 133.0
1078.508544921875 64.0														979.93603515625 90.0
1079.515625 34.0														980.4219970703125 28.0
1080.036865234375 27.0														981.4700927734375 46.0
1080.48193359375 29.0														982.4490356445312 44.0
1087.860595703125 23.0														983.4254150390625 29.0
1088.422119140625 31.0														983.480712890625 183.0
1091.5673828125 40.0														983.7014770507812 36.0
1094.5072021484375 305.0														983.9580078125 70.0
1095.52685546875 659.0														984.4630126953125 54.0
1096.407470703125 45.0														984.95166015625 58.0
1096.5357666015625 205.0														985.4486694335938 95.0
1097.1986083984375 33.0														985.4920043945312 89.0
1097.54638671875 127.0														985.9383544921875 39.0
1098.42919921875 25.0														986.4547119140625 47.0
1100.4976806640625 37.0														986.9385375976562 2278.0
1101.3223876953125 37.0														987.0501708984375 57.0
1103.53173828125 27.0														987.1444091796875 28.0
1104.0008544921875 39.0														987.437255859375 2117.0
1105.4796142578125 79.0														987.9395141601562 1497.0
1105.524658203125 35.0														988.012451171875 66.0
1105.5858154296875 27.0														988.2507934570312 36.0
1106.9530029296875 42.0														988.3602905273438 35.0
1107.284423828125 34.0														988.4339599609375 585.0
1109.628662109375 42.0														988.782958984375 29.0
1110.51806640625 42.0														988.9341430664062 142.0
1111.98828125 29.0														988.9881591796875 69.0
1112.4237060546875 26.0														989.3897094726562 80.0
1112.5224609375 2575.0														989.4158935546875 127.0
1112.6785888671875 34.0														989.470458984375 237.0
1113.0689697265625 45.0														989.4817504882812 314.0
1113.546630859375 7009.0														990.3803100585938 29.0
1114.0113525390625 32.0														990.4837646484375 27.0
1114.2567138671875 32.0														991.4611206054688 31.0
1114.5479736328125 4302.0														991.5950927734375 28.0
1114.8282470703125 31.0														992.945556640625 127.0
1115.55126953125 1428.0														993.4681396484375 345.0
1115.732666015625 30.0														993.9497680664062 290.0
1115.8133544921875 34.0														994.4600219726562 46.0
1115.8812255859375 44.0														995.0274047851562 39.0
1115.9781494140625 22.0														995.0731811523438 27.0
1116.0296630859375 81.0														995.1769409179688 29.0
1116.1558837890625 26.0														995.497314453125 56.0
1116.4952392578125 116.0														995.5831298828125 110.0
1116.5562744140625 512.0														995.9118041992188 209.0
1116.9444580078125 30.0														995.9838256835938 7250.0
1117.03173828125 82.0														996.4131469726562 144.0
1117.408203125 55.0														996.4886474609375 7756.0
1117.5335693359375 137.0														996.78857421875 26.0
1117.5909423828125 35.0														996.9898681640625 4410.0
1118.1180419921875 37.0														997.4332885742188 392.0
1118.3541259765625 27.0														997.4931030273438 2061.0
1118.52880859375 34.0														997.5826416015625 34.0
1119.5318603515625 37.0														997.6651000976562 27.0
1119.6741943359375 33.0														997.91259765625 55.0
1124.942626953125 34.0														997.9910888671875 597.0
1125.0386962890625 2013.0														998.0560302734375 79.0
1125.234619140625 32.0														998.08544921875 50.0
1125.5377197265625 2207.0														998.3342895507812 29.0
1126.036376953125 672.0														998.4320678710938 33.0
1126.5335693359375 697.0														998.487060546875 41.0
1126.9158935546875 31.0														998.7957763671875 26.0
1127.0196533203125 94.0														998.9058227539062 35.0
1127.44189453125 39.0														999.0433959960938 45.0
1128.520263671875 34.0														999.0892333984375 35.0
1129.001220703125 29.0														999.4591674804688 25.0
1129.342529296875 54.0														999.6151123046875 29.0
1129.53857421875 61.0														1000.0087890625 112.0
1130.54541015625 28.0														1000.2084350585938 32.0
1131.6090087890625 25.0														1000.3358154296875 51.0
1132.5364990234375 44.0														1000.442138671875 60.0
1133.0052490234375 37.0														1000.7835693359375 23.0
1133.057373046875 39.0														1000.9916381835938 44.0
1133.350341796875 25.0														1001.6466064453125 27.0
1133.9169921875 23.0														1001.6925048828125 28.0
1134.0401611328125 9032.0														1003.9406127929688 34.0
1134.2100830078125 46.0														1004.798828125 31.0
1134.3785400390625 89.0														1006.2617797851562 58.0
1134.471923828125 342.0														1006.4918823242188 28.0
1134.5443115234375 9906.0														1007.4884033203125 245.0
1134.685791015625 26.0														1008.4832153320312 279.0
1134.8160400390625 69.0														1009.4827270507812 31.0
1134.882080078125 145.0														1009.9221801757812 33.0
1134.93603515625 182.0														1010.4218139648438 72.0
1135.0435791015625 7535.0														1010.4788208007812 122.0
1135.3433837890625 97.0														1010.533935546875 35.0
1135.544189453125 4855.0														1011.419189453125 124.0
1135.744873046875 42.0														1011.475830078125 4283.0
1136.0506591796875 1879.0														1011.5949096679688 41.0
1136.1588134765625 38.0														1011.7025756835938 49.0
1136.2982177734375 93.0														1011.7487182617188 34.0
[truncated: 567 more rows]

## Sheet: Supplementary Figure 4c
map			model to map
resolution	fsc		resolution	fsc
0.001001	1		0.0434658	0.769483
0.00491932	0.999975		0.0600258	0.769502
0.00983865	0.99986		0.0704447	0.769148
0.014758	0.999365		0.0779635	0.769121
0.0196773	0.998838		0.084772	0.769596
0.0245966	0.998943		0.0899395	0.772174
0.0295159	0.997829		0.0953464	0.773112
0.0344353	0.997566		0.0997238	0.774205
0.0393546	0.995729		0.103906	0.774794
0.0442739	0.990126		0.107693	0.77619
0.0491932	0.987844		0.111086	0.776683
0.0541126	0.98835		0.114565	0.776762
0.0590319	0.986585		0.118063	0.778844
0.0639512	0.985067		0.120759	0.779376
0.0688705	0.982833		0.123561	0.779585
0.0737898	0.980112		0.126414	0.779177
0.0787092	0.983961		0.128944	0.775945
0.0836285	0.98655		0.131368	0.77678
0.0885478	0.979801		0.13444	0.77792
0.0934671	0.975839		0.136444	0.778592
0.0983865	0.976471		0.138363	0.780032
0.103306	0.975924		0.140589	0.781753
0.108225	0.972652		0.142922	0.782
0.113144	0.958392		0.144921	0.784059
0.118064	0.951518		0.14716	0.786107
0.122983	0.959135		0.148999	0.788955
0.127902	0.95915		0.150898	0.789279
0.132822	0.946173		0.152612	0.791358
0.137741	0.931889		0.154483	0.793736
0.14266	0.91985		0.15643	0.795137
0.14758	0.872902		0.15813	0.79537
0.152499	0.894054		0.159646	0.796169
0.157418	0.900613		0.161251	0.796894
0.162338	0.893712		0.162748	0.800308
0.167257	0.895626		0.164785	0.801417
0.172176	0.905335		0.166289	0.803524
0.177096	0.921404		0.1679	0.806136
0.182015	0.918515		0.169203	0.808949
0.186934	0.908771		0.17074	0.811272
0.191854	0.928966		0.172145	0.812834
0.196773	0.953786		0.173453	0.814629
0.201692	0.968015		0.174979	0.817867
0.206612	0.973196		0.176371	0.820197
0.211531	0.973625		0.177842	0.82114
0.21645	0.968948		0.179004	0.823686
0.22137	0.957324		0.180455	0.82717
0.226289	0.938195		0.181744	0.831677
0.231208	0.910939		0.182838	0.834415
0.236128	0.881903		0.184338	0.837729
0.241047	0.859449		0.185626	0.839563
0.245966	0.840867		0.187092	0.842062
0.250885	0.810868		0.188068	0.845232
0.255805	0.774877		0.189232	0.849428
0.260724	0.761589		0.190298	0.851655
0.265643	0.746871		0.191481	0.857557
0.270563	0.727852		0.192641	0.859435
0.275482	0.699163		0.193725	0.862177
0.280401	0.677363		0.194811	0.865386
0.285321	0.637573		0.1961	0.868713
0.29024	0.588568		0.197294	0.869083
0.295159	0.514993		0.198607	0.870086
0.300079	0.448205		0.199408	0.871977
0.304998	0.384685		0.2003	0.872762
0.309917	0.357185		0.201759	0.872404
0.314837	0.36343		0.202612	0.873833
0.319756	0.374724		0.203671	0.87633
0.324675	0.329353		0.204814	0.87811
0.329595	0.29884		0.20571	0.879324
0.334514	0.274312		0.206681	0.880635
0.339433	0.232013		0.2076	0.881159
0.344353	0.183265		0.208428	0.881421
0.349272	0.166367		0.209551	0.881933
0.354191	0.155871		0.210393	0.880639
0.359111	0.126982		0.211437	0.880765
0.36403	0.098005		0.212592	0.881416
0.368949	0.088624		0.213728	0.880801
0.373869	0.0877661		0.214553	0.879995
0.378788	0.0603351		0.215415	0.880918
0.383707	0.0351896		0.216235	0.881586
0.388627	0.0331978		0.217059	0.881489
0.393546	0.0352056		0.218038	0.877708
0.398465	0.0265427		0.219008	0.876747
0.403384	0.0255611		0.220075	0.87698
0.408304	0.0281851		0.22085	0.874999
0.413223	0.0297181		0.221544	0.873032
0.418142	0.0365164		0.222385	0.874002
0.423062	0.0305286		0.22327	0.8689
0.427981	0.0176344		0.224159	0.865084
0.4329	0.0242594		0.224912	0.863634
0.43782	0.0148605		0.225851	0.861506
0.442739	0.00443479		0.226678	0.858444
0.447658	0.0254712		0.227696	0.855055
0.452578	0.0276733		0.228452	0.851926
0.457497	0.00862748		0.22919	0.84994
0.462416	-0.0048054		0.229966	0.848195
0.467336	-0.012816		0.230761	0.846829
0.472255	-0.0209732		0.231582	0.844517
0.477174	-0.0155772		0.232443	0.84151
0.482094	0.00249308		0.233205	0.83905
0.487013	0.00600613		0.234063	0.838563
0.491932	-0.00994092		0.234825	0.835951
0.496852	-0.0202805		0.235515	0.834227
0.501771	-0.0140718		0.236228	0.831804
0.50669	-0.000492885		0.237178	0.830065
0.51161	0.000416406		0.237808	0.828252
0.516529	0.00499165		0.238614	0.825799
0.521448	0.00629054		0.239335	0.821862
0.526368	0.00350668		0.240138	0.819865
0.531287	-0.00887463		0.240906	0.816879
0.536206	-0.0397869		0.241592	0.815161
0.541126	-0.031813		0.242327	0.812806
0.546045	-0.016181		0.243135	0.81138
0.550964	-0.0194054		0.243736	0.809179
0.555884	-0.0133182		0.244366	0.805572
0.560803	0.018482		0.245087	0.804017
0.565722	0.0413726		0.245712	0.803654
0.570641	0.0382026		0.246383	0.803063
0.575561	0.0365916		0.24718	0.803065
0.58048	0.0233233		0.247795	0.801357
0.585399	0.00919036		0.248712	0.800224
0.590319	0.0220758		0.249366	0.799935
0.595238	0.017444		0.250201	0.79884
0.600157	0.00504475		0.250941	0.799068
0.605077	-0.0018565		0.251649	0.797013
0.609996	-0.0101162		0.252194	0.795858
0.614915	-0.0147264		0.252888	0.794986
0.619835	-0.0288785		0.253615	0.79311
0.624754	-0.0250156		0.254277	0.792979
0.629673	-0.0152396		0.254838	0.793247
0.634593	-0.0125431		0.255336	0.79186
0.639512	0.000116899		0.255992	0.792188
0.644431	0.0157195		0.256538	0.793284
0.649351	0.0103887		0.25726	0.795039
0.65427	-0.0057662		0.257896	0.796691
0.659189	-0.0201936		0.258611	0.79616
0.664109	-0.0163421		0.2593	0.796695
0.669028	-0.0238049		0.259909	0.797077
0.673947	-0.0243999		0.260464	0.797396
0.678867	0.00211455		0.261219	0.798228
0.683786	0.0152944		0.261834	0.798777
0.688705	0.0093781		0.2625	0.799788
			0.263149	0.79947
			0.263646	0.799153
			0.264298	0.800323
			0.264877	0.800001
			0.265461	0.800639
			0.26611	0.800615
			0.26673	0.797764
			0.26736	0.79747
			0.268107	0.79768
			0.268663	0.797925
			0.269292	0.798289
			0.269766	0.79766
			0.270326	0.797114
			0.270866	0.797678
			0.27138	0.794322
			0.272018	0.794666
			0.272511	0.794255
			0.27316	0.795131
			0.273703	0.79158
			0.274342	0.790216
			0.275047	0.79038
			0.27564	0.790913
			0.276128	0.789917
			0.276501	0.79018
			0.277036	0.788121
			0.27755	0.787735
			0.278057	0.786664
			0.278651	0.786011
			0.279319	0.784149
			0.279932	0.782834
			0.280424	0.781663
			0.281029	0.779323
			0.281507	0.776655
			0.282149	0.773867
			0.28277	0.770555
			0.283232	0.768459
			0.28384	0.765715
			0.284404	0.762373
			0.284847	0.75924
			0.285294	0.755994
			0.285808	0.753027
			0.286411	0.750476
			0.286815	0.747666
			0.287285	0.745643
			0.287841	0.742706
			0.288353	0.73601
			0.288887	0.732468
			0.289315	0.73052
			0.289805	0.728787
			0.290302	0.726018
			0.290886	0.722382
			0.291528	0.71885
			0.29204	0.717068
			0.292657	0.715189
			0.293185	0.71244
			0.29351	0.708922
			0.293958	0.706946
			0.294384	0.705774
			0.294879	0.703633
			0.295347	0.699356
			0.295837	0.697949
			0.296289	0.696189
			0.296753	0.696086
			0.297311	0.695206
			0.29782	0.692138
			0.298374	0.689153
			0.298788	0.685156
			0.299395	0.680442
			0.299854	0.677702
			0.300309	0.67632
			0.300687	0.673675
			0.301128	0.67004
			0.301759	0.667865
			0.302318	0.665826
			0.302676	0.665016
			0.303187	0.661125
			0.303708	0.660082
			0.304101	0.656574
			0.304479	0.656872
			0.3049	0.655151
			0.305373	0.652361
			0.305853	0.651566
			0.306329	0.648814
			0.306825	0.647532
			0.3072	0.645554
			0.307604	0.644704
			0.308051	0.642844
			0.308447	0.640927
			0.308917	0.637696
			0.309434	0.637017
			0.30985	0.635162
			0.310308	0.634675
			0.310841	0.633917
			0.311319	0.630813
			0.311758	0.628907
			0.312098	0.628686
			0.3126	0.626927
			0.313052	0.624362
			0.313471	0.621277
			0.313901	0.620528
			0.314254	0.617602
			0.314759	0.616634
			0.315185	0.614751
			0.315586	0.613062
			0.316016	0.612392
			0.31649	0.610267
			0.316908	0.609054
			0.317261	0.607304
			0.317636	0.60925
			0.318064	0.606511
			0.318566	0.605427
			0.319002	0.605245
			0.31946	0.605059
			0.319802	0.602862
			0.320315	0.60015
			0.320812	0.598268
			0.321212	0.596789
			0.321699	0.597013
			0.322136	0.593918
			0.322475	0.593333
			0.322836	0.592398
			0.32329	0.589391
			0.323647	0.585632
			0.324045	0.583696
			0.324433	0.582669
			0.324792	0.580615
			0.325157	0.576305
			0.325539	0.57462
			0.325872	0.569896
			0.326266	0.568517
			0.326704	0.568171
			0.327087	0.564658
			0.327448	0.562068
			0.327879	0.560629
			0.328293	0.558988
			0.328686	0.556153
			0.329147	0.552796
			0.329528	0.551393
			0.329884	0.549266
			0.33043	0.543858
			0.330863	0.54219
			0.331256	0.541396
			0.331655	0.53823
			0.331988	0.536038
			0.332383	0.5319
			0.332759	0.529053
			0.333061	0.528123
			0.333474	0.528783
			0.333919	0.525683
			0.334255	0.520924
			0.334723	0.522112
			0.335092	0.522189
			0.335557	0.519863
			0.335971	0.519901
			0.336345	0.518205
			0.33665	0.518288
			0.336965	0.519523
			0.337248	0.518071
			0.337679	0.516984
			0.338062	0.514034
			0.338379	0.512198
			0.338775	0.506104
			0.33924	0.50208
			0.339602	0.496034
			0.33986	0.491158
			0.340204	0.489583
			0.340588	0.487757
			0.341018	0.486696
			0.341301	0.483778
			0.341638	0.482872
			0.342091	0.478526
			0.342451	0.476605
			0.34277	0.474848
			0.343147	0.472876
			0.343527	0.468657
			0.343864	0.466554
			0.344253	0.467066
			0.344565	0.462611
			0.345026	0.461249
			0.345397	0.457912
			0.345784	0.45687
			0.346149	0.456284
			0.346401	0.452144
			0.346728	0.450034
			0.347153	0.447629
			0.347723	0.447556
			0.348071	0.447398
			0.348412	0.446516
			0.348638	0.445404
			0.348944	0.446773
			0.349369	0.443673
			0.34968	0.439307
			0.34994	0.435773
			0.350278	0.430127
			0.350635	0.427921
			0.351023	0.423862
			0.351348	0.420886
			0.351677	0.418695
			0.352031	0.417646
			0.352401	0.417074
			0.352746	0.413412
			0.353093	0.414013
			0.353452	0.415699
			0.353814	0.415572
			0.35415	0.417557
			0.354552	0.415087
			0.354882	0.412159
			0.355273	0.409392
			0.35559	0.406487
			0.355881	0.399595
			0.356204	0.397258
			0.356549	0.396857
			0.356857	0.395336
			0.357141	0.392081
			0.357507	0.391238
			0.357743	0.388603
			0.358059	0.389007
			0.358458	0.386396
			0.358835	0.379016
			0.359164	0.375954
			0.359461	0.374615
			0.359867	0.372714
			0.360182	0.369402
			0.360529	0.367857
			0.360902	0.365578
			0.361215	0.363214
			0.361543	0.361768
			0.361859	0.361679
			0.362141	0.358896
			0.362448	0.357856
			0.362759	0.358907
			0.36302	0.359152
			0.363368	0.357728
			0.363802	0.35615
			0.364064	0.357554
			0.364388	0.357461
			0.364719	0.357638
			0.365042	0.356991
			0.365381	0.355783
			0.365687	0.35451
			0.366006	0.359484
			0.36635	0.358848
			0.366621	0.360886
			0.366947	0.364315
			0.367306	0.364405
			0.367601	0.363836
			0.367909	0.363571
			0.368209	0.363945
			0.368541	0.36207
			0.368896	0.362538
			0.369283	0.365093
			0.369578	0.363642
			0.36992	0.361783
			0.370258	0.365184
			0.370532	0.364566
			0.37078	0.36557
			0.371146	0.361611
			0.371462	0.356169
			0.371718	0.357128
			0.372019	0.355503
			0.372326	0.353455
			0.372643	0.351862
			0.372945	0.356179
			0.373238	0.358736
			0.373507	0.361186
			0.373821	0.361686
			0.374146	0.360288
			0.374441	0.358059
			0.374771	0.357354
			0.375086	0.356313
			0.375327	0.354529
			0.375638	0.352872
			0.375957	0.349691
			0.37631	0.349392
			0.376539	0.346897
			0.376852	0.348848
			0.377192	0.344947
			0.377406	0.341821
			0.377672	0.340348
			0.378082	0.339832
			0.378395	0.339083
			0.378713	0.336549
			0.379069	0.334359
			0.379342	0.334719
			0.379616	0.330801
			0.379851	0.32858
			0.380138	0.323575
			0.380451	0.317184
			0.380749	0.314021
			0.380977	0.311386
			0.381213	0.304271
			0.381477	0.302121
			0.381815	0.301465
			0.382079	0.297436
			0.382359	0.296238
			0.382718	0.293527
			0.383036	0.293294
			0.383462	0.290705
			0.383842	0.290227
			0.384078	0.285923
			0.38437	0.284546
			0.384704	0.283104
			0.384969	0.279674
			0.385291	0.269236
			0.38557	0.265755
			0.385837	0.255852
			0.386082	0.249388
			0.386419	0.246337
			0.386649	0.240827
			0.3869	0.23751
			0.387122	0.234374
			0.387428	0.232638
			0.387731	0.226778
			0.388072	0.219774
			0.388366	0.217203
			0.388651	0.212274
			0.388867	0.212038
			0.389172	0.205382
			0.38938	0.204618
			0.389644	0.205372
			0.389946	0.205009
			0.390185	0.201518
			0.390461	0.196278
			0.390873	0.196639
			0.391156	0.195678
			0.391432	0.195256
			0.391701	0.193612
			0.391961	0.192064
			0.392224	0.19076
			0.392482	0.191393
			0.392819	0.192914
			0.393074	0.191592
			0.393308	0.190201
			0.393569	0.189702
			0.393847	0.194164
			0.394086	0.19109
			0.394308	0.18805
			0.394659	0.188592
			0.394906	0.189849
			0.395154	0.188454
			0.395465	0.189752
			0.395753	0.190334
			0.396001	0.193274
			0.396318	0.18844
			0.396651	0.187681
			0.396884	0.188822
			0.397144	0.189356
			0.39749	0.191834
			0.397766	0.194574
			0.398056	0.197413
			0.398314	0.200693
			0.398518	0.201659
			0.398813	0.201916
			0.399111	0.205205
			0.399348	0.206441
			0.399533	0.207719
			0.399881	0.209151
			0.400206	0.213177
			0.400441	0.217405
			0.400746	0.216394
			0.401034	0.217207
			0.401277	0.220359
			0.401471	0.22437
			0.401757	0.221709
			0.402045	0.221277
			0.402319	0.222664
			0.402592	0.221846
			0.402895	0.222787
			0.403162	0.225118
			0.403403	0.225592
			0.403637	0.228416
			0.403875	0.230016
			0.404134	0.233943
			0.404357	0.235724
			0.404586	0.235173
			0.404816	0.236715
			0.405102	0.235694
			0.40541	0.237599
			0.405683	0.240039
			0.405926	0.241705
			0.406166	0.240772
			0.406394	0.237438
			0.406614	0.23716
			0.406872	0.23826
			0.407184	0.240836
			0.407515	0.242486
			0.407828	0.240597
			0.408084	0.240646
			0.408285	0.240461
			0.408525	0.239078
			0.40885	0.240483
			0.409128	0.238678
			0.40937	0.23737
			0.409611	0.236553
			0.409866	0.236665
			0.410073	0.236021
			0.41034	0.234641
			0.410585	0.234013
			0.410794	0.23324
			0.41103	0.230106
			0.411277	0.228354
			0.411554	0.228868
			0.41178	0.228725
			0.411999	0.226438
			0.412281	0.226188
			0.412597	0.22647
			0.412807	0.224567
			0.41299	0.224667
			0.413228	0.225954
			0.413504	0.228503
			0.413748	0.227033
			0.414016	0.226591
			0.414265	0.228091
			0.414487	0.228099
			0.414749	0.232854
			0.415005	0.231387
			0.415275	0.233788
			0.415508	0.228793
			0.415786	0.22646
			0.416046	0.226241
			0.416362	0.225374
			0.416654	0.226156
			0.416858	0.228165
			0.417093	0.229891
			0.417395	0.227484
			0.417696	0.227966
			0.417928	0.229124
			0.418182	0.229499
			0.418447	0.228881
			0.418684	0.23079
			0.418886	0.231644
			0.419123	0.232385
			0.419377	0.230418
			0.419652	0.226904
			0.419831	0.22527
			0.420037	0.221155
			0.420277	0.223187
			0.42052	0.224088
			0.420783	0.220837
			0.421038	0.223844
			0.421273	0.225615
			0.421455	0.224139
			0.421733	0.220749
			0.421978	0.218677
			0.422216	0.223014
			0.422431	0.220581
			0.422614	0.217518
			0.422782	0.221782
			0.422968	0.226682
			0.423192	0.225655
			0.423421	0.222462
			0.423683	0.221231
			0.423918	0.220372
			0.424168	0.220426
			0.424474	0.220732
			0.424737	0.220225
			0.424953	0.217361
			0.425234	0.216171
			0.425561	0.219696
			0.425782	0.219907
			0.425998	0.217829
			0.426243	0.214717
			0.426515	0.216751
			0.426798	0.212794
			0.42704	0.214389
			0.427217	0.214389
			0.427436	0.212903
			0.427642	0.211207
			0.427845	0.208428
			0.42803	0.209319
			0.428284	0.206409
			0.428624	0.206504
			0.428867	0.204599
			0.429131	0.200449
			0.429365	0.198439
			0.429541	0.19792
			0.429724	0.195646
			0.429925	0.194632
			0.430187	0.193732
			0.4304	0.190058
			0.430651	0.189534
			0.430869	0.189405
			0.431113	0.189522
			0.431313	0.188617
			0.431519	0.18461
			0.431727	0.177233
			0.431966	0.174501
			0.432207	0.174864
			0.432493	0.174306
			0.432759	0.174467
			0.432971	0.173949
			0.43317	0.169238
			0.433366	0.169226
			0.433605	0.169937
			0.433859	0.168723
			0.43406	0.168618
			0.434313	0.169354
			0.434514	0.170012
			0.434733	0.16794
			0.434908	0.168784
			0.43517	0.168785
			0.435434	0.170294
			0.43564	0.16726
			0.435915	0.16371
			0.436233	0.160363
			0.436445	0.161547
			0.436618	0.158154
			0.436812	0.158649
			0.437021	0.159616
			0.43725	0.155732
			0.437442	0.156795
			0.437627	0.15742
			0.437852	0.158447
			0.438129	0.157236
			0.438383	0.158122
			0.438583	0.153232
			0.438799	0.152946
			0.439029	0.148064
			0.439292	0.150084
			0.439571	0.152882
			0.439819	0.150394
			0.440048	0.151445
			0.44027	0.146918
			0.440492	0.14359
			0.440723	0.142527
			0.44099	0.143762
			0.441185	0.143864
			0.441359	0.140309
			0.44152	0.140326
			0.441718	0.13991
			0.441904	0.137541
			0.442095	0.133986
			0.442288	0.129607
			0.442522	0.12953
			0.442706	0.130197
			0.442908	0.13262
			0.443137	0.129631
			0.443374	0.12813
			0.443579	0.127743
			0.443755	0.127374
			0.443987	0.124121
			0.444198	0.123955
			0.44438	0.126059
			0.444568	0.127955
			0.444793	0.127445
			0.445093	0.123122
			0.44532	0.122271
			0.445568	0.122261
			0.445772	0.118769
			0.446024	0.113432
			0.446253	0.111641
			0.446496	0.110672
			0.446689	0.11044
			0.446904	0.110122
			0.447128	0.105975
			0.447321	0.104441
			0.447497	0.10288
			0.447699	0.10429
			0.447912	0.106054
			0.448163	0.0979563
			0.448419	0.0963692
			0.448654	0.0987268
			0.448873	0.102417
			0.449053	0.100238
			0.449223	0.0988814
			0.449462	0.0996025
			0.449674	0.0992902
			0.449894	0.0974784
			0.450068	0.10029
			0.450256	0.0996409
			0.45047	0.0960369
			0.450681	0.0930435
			0.450874	0.0919382
			0.451058	0.093425
			0.451318	0.0942183
			0.451552	0.0928845
			0.451775	0.0920186
			0.451997	0.0910356
			0.452227	0.0879305
			0.452427	0.0864004
			0.452639	0.0864556
			0.452836	0.0843599
			0.453	0.0828008
			0.453221	0.0826995
			0.453455	0.0814624
			0.453763	0.0796356
			0.453976	0.0823535
			0.454156	0.0835919
			0.45431	0.0795996
			0.454517	0.0788609
			0.4547	0.0758114
			0.454916	0.074294
			0.455107	0.0733329
			0.455321	0.0755469
			0.45554	0.0745555
			0.455739	0.075349
			0.456016	0.0753212
			0.456248	0.0733456
			0.45645	0.0701421
			0.456613	0.0712324
			0.456767	0.0699756
			0.456947	0.0671215
			0.457158	0.0669027
			0.457361	0.0671411
			0.457576	0.065783
			0.457796	0.0669056
			0.458048	0.0648194
			0.458216	0.0647751
			0.458395	0.0637547
			0.458574	0.0623221
			0.458736	0.0613621
			0.458925	0.0563421
			0.45917	0.0552307
			0.459357	0.0550321
			0.459568	0.0529849
			0.4598	0.0505022
			0.460018	0.0478849
			0.46019	0.0491426
			0.46035	0.0505449
			0.460579	0.0491869
			0.460805	0.0475004
			0.460956	0.0455383
			0.461129	0.0421975
			0.461308	0.0392863
			0.461524	0.0398199
			0.46172	0.0374288
			0.461912	0.0337714
			0.462166	0.0300346
			0.462358	0.0277363
			0.462576	0.0251744
			0.462794	0.0257366
			0.462983	0.0226835
			0.463161	0.0239177
			0.463377	0.0255969
			0.463566	0.0219587
			0.463775	0.0194391
			0.464008	0.0162357
			0.464188	0.0181227
			0.464409	0.0135969
			0.464621	0.0126159
			0.464837	0.0115556
			0.465019	0.0101193
			0.465218	0.00715632
			0.465382	0.003742
			0.465576	-0.00088295
			0.465803	-0.00287222
			0.466026	-0.00132587
			0.466239	-0.00223997
			0.466436	-0.00270171
			0.4666	-0.00295727
			0.466765	-0.00546348
			0.466953	-0.00749206
			0.467179	-0.00622081
			0.467424	-0.00558978
			0.467608	-0.00726285
			0.467803	-0.00334946
			0.467965	-0.00302716
			0.468222	-0.00228746
			0.468426	-0.0028125
			0.468576	-0.00460422
			0.468818	-0.00172883
			0.469028	-0.00121879
			0.469202	-0.00346483
			0.4694	-0.00707214
			0.469608	-0.00745692
			0.469803	-0.003544
			0.469977	-0.00374814
			0.470151	-0.00154798
			0.470373	-0.00132164
			0.470548	-0.00147488
			0.470735	-0.00131162
			0.470918	-0.00145664
			0.471042	0.002091
			0.471254	-0.000729752
			0.471502	-0.00262875
			0.471734	-0.00363915
			0.471903	-0.000159846
			0.472075	-0.00043945
			0.47222	0.000570025
			0.472388	0.0038892
			0.472597	0.00732952
			0.472833	0.00897123
			0.473039	0.0102243
			0.473195	0.00880962
			0.473377	0.0092839
			0.473558	0.00997285
			0.473721	0.0149002
			0.473908	0.014154
			0.474128	0.0155995
			0.474348	0.0186507
			0.474581	0.0203905
			0.474744	0.0235503
			0.474874	0.0277927
			0.475034	0.0327992
			0.475174	0.0352526
			0.47533	0.0363427
			0.475502	0.0401966
			0.475689	0.0418045
			0.47589	0.0428643
			0.47612	0.0477921
			0.476318	0.0479556
			0.476517	0.0489225
			0.476741	0.0509033
			0.476967	0.0525244
			0.477168	0.0519299
			0.477357	0.053202
			0.477519	0.0522395
			0.477674	0.0553071
			0.477845	0.0544736
			0.478086	0.0580852
			0.47827	0.0593415
			0.478443	0.061371
			0.478669	0.0621574
			0.478853	0.0646762
			0.479093	0.0629799
			0.479291	0.0623499
			0.479447	0.0629353
			0.47959	0.0643851
			0.479792	0.0613787
			0.480023	0.0595362
			0.480251	0.0592447
			0.480415	0.0592002
			0.480582	0.0585594
			0.480784	0.0586129
			0.480965	0.0599842
			0.481166	0.0601703
			0.481343	0.0593075
			0.481478	0.0597638
			0.481655	0.0594489
			0.481837	0.0614781
			0.481977	0.0610796
			0.482185	0.0572134
			0.482378	0.0552268
			0.482538	0.0515651
			0.482748	0.0478045
			0.482976	0.0450963
			0.483166	0.044006
			0.483352	0.0420715
			0.483519	0.0388134
			0.483676	0.0378582
			0.483853	0.0362275
			0.483984	0.033905
			0.484143	0.0311049
			0.484291	0.0330229
			0.484507	0.032677
			0.484658	0.0329698
			0.484868	0.0326704
			0.485079	0.0282887
			0.485288	0.0273818
			0.485485	0.0236247
			0.485713	0.0213681
			0.485878	0.0204645
			0.48604	0.0195889
			0.486188	0.0152649
			0.486317	0.0117532
			0.486473	0.00843702
			0.48669	0.00387142
			0.486911	0.00201394
			0.487091	-0.00203537
			0.48728	-0.0017324
			0.487448	-0.00439767
			0.487665	-0.00708586
			0.487821	-0.010966
			0.487985	-0.0118697
			0.488197	-0.00879789
			0.488407	-0.00976492
			0.488635	-0.0143332
			0.488826	-0.0166628
			0.488995	-0.0209856
			0.489207	-0.0249611
			0.489386	-0.0280178
			0.48956	-0.0286185
			0.489697	-0.0299008
			0.489867	-0.0301084
			0.490022	-0.0265878
			0.490219	-0.0270463
			0.4904	-0.0282929
			0.4906	-0.0305982
			0.490755	-0.0315452
			0.49091	-0.0312371
			0.491114	-0.0323373
			0.491258	-0.0367187
			0.491405	-0.0378097
			0.491582	-0.038081
			0.491771	-0.0350647
			0.491935	-0.0342435
			0.492097	-0.0343312
			0.492306	-0.0353856
			0.492417	-0.0335039
			0.49257	-0.0331948
			0.49272	-0.0322508
			0.492941	-0.0298614
			0.4931	-0.0287271
			0.493295	-0.0269074
			0.493484	-0.0259474
			0.493664	-0.0257237
			0.493853	-0.0240216
			0.494049	-0.0256298
			0.494179	-0.0267132
			0.494346	-0.0242443
			0.494518	-0.0215766
			0.494702	-0.0200762
			0.494905	-0.0184324
			0.495072	-0.0165864
			0.495282	-0.0169525
			0.495429	-0.0169968
			0.49561	-0.0151622
			0.495783	-0.0127518
			0.495979	-0.0120912
			0.496159	-0.008799
			0.496359	-0.00865782
			0.496535	-0.00667062
			0.496711	-0.00573224
			0.496894	-0.00272054
			0.49709	-0.00254703
			0.497241	-0.000133741
			0.497398	0.00295778
			0.497559	0.00366759
			0.497704	0.0069346
			0.497871	0.00801399
			0.498012	0.011062
			0.498188	0.0141568
			0.498354	0.0161356
			0.498497	0.017993
			0.498667	0.0164294
			0.498859	0.0179143
			0.499007	0.0173037
			0.499189	0.0186523
			0.499352	0.0198947
			0.499551	0.0199168
			0.499733	0.0177861
			0.499901	0.0160796
			0.500055	0.0168768
			0.500208	0.0176389
			0.500411	0.0196635
			0.500608	0.0209951
			0.500796	0.0261978
			0.500978	0.02636
			0.501117	0.0271035
			0.501314	0.0288026
			0.501526	0.0292918
			0.501693	0.0283327
			0.501877	0.0317133
			0.502083	0.0325735
			0.502273	0.0303966
			0.502408	0.0299316
			0.502537	0.0271318
			0.502704	0.0262716
			0.50288	0.0271742
			0.503029	0.0246675
			0.503243	0.0256786
			0.503457	0.0244168
			0.503617	0.021976
			0.503784	0.0215893
			0.503913	0.0231076
			0.504071	0.0205933
			0.504241	0.0207911
			0.50441	0.0230983
			0.504578	0.0231089
			0.504775	0.0243561
			0.504943	0.0216307
			0.505073	0.0207942
			0.505194	0.0203013
			0.505328	0.0203444
			0.505479	0.0171525
			0.505632	0.014516
			0.505769	0.0138055
			0.505962	0.0149463
			0.50617	0.01479
			0.506362	0.0146122
			0.50654	0.0156957
			0.506709	0.0137988
			0.506872	0.0136588
			0.50705	0.0118987
			0.507293	0.0104486
			0.507466	0.00705263
			0.507622	0.00541205
			0.507756	0.00386604
			0.507909	0.00173156
			0.508108	0.00192423
			0.508269	0.000784498
			0.508443	-0.00023702
			0.508579	0.00141709
			0.508747	-0.00175721
			0.508901	-0.00269329
			0.509057	-0.0032127
			0.509215	-0.0037924
			0.509375	-0.0017091
			0.509515	-0.00173208
			0.509663	-0.000317435
			0.509814	-0.00216063
			0.509962	-0.00236806
			0.510103	-0.00407491
			0.510225	-0.00532288
			0.510353	-0.00567879
			0.510508	-0.00675796
			0.510693	-0.00679103
			0.510878	-0.00576461
			0.511075	-0.00556073
			0.511267	-0.00310382
			0.511455	-0.00154551
			0.511623	-0.00231425
			0.511829	-0.0013743
			0.512022	-0.00287226
			0.512202	-0.00113802
			0.512394	0.000806769
			0.512556	0.0014786
			0.512743	-0.000869689
			0.512901	-0.000157107
			0.513049	0.00233586
			0.51318	0.00380947
			0.513295	0.00511992
			0.51347	0.00639924
			0.51361	0.00741711
			0.513746	0.00852662
			0.5139	0.00857232
			0.514055	0.00948762
			0.514187	0.00959649
			0.514331	0.0104788
			0.514521	0.00996428
			0.514719	0.0109357
			0.514892	0.0110432
			0.515082	0.00802469
			0.515247	0.0100904
			0.51538	0.0100322
			0.515547	0.0119311
			0.515699	0.0114882
			0.515812	0.0106824
			0.515979	0.0103974
			0.516167	0.0119973
			0.516334	0.0122356
			0.516457	0.0133658
			0.516605	0.0147348
			0.516762	0.0148755
			0.516942	0.0161377
			0.517175	0.0145389
			0.51734	0.0170283
			0.517526	0.0167531
			0.51771	0.0171118
			0.517859	0.018665
			0.51801	0.017565
			0.518176	0.0192411
			0.518316	0.0201058
			0.518474	0.0176828
			0.518636	0.0172254
			0.518769	0.0165059
			0.518918	0.015159
			0.519088	0.0164947
			0.519257	0.0148612
			0.519421	0.0137188
			0.519591	0.0152256
			0.519766	0.0170269
			0.519932	0.0170601
			0.520087	0.0207721
			0.520218	0.0196913
			0.520392	0.0177268
			0.520572	0.0197723
			0.520713	0.0207786
			0.520883	0.0204917
			0.521015	0.0189417
			0.521184	0.0186668
			0.521369	0.0180951
			0.521518	0.0163972
			0.521642	0.0185716
			0.52178	0.0167802
			0.52194	0.0180417
			0.522068	0.015527
			0.522217	0.0152175
			0.522375	0.01434
			0.522516	0.0148009
			0.522678	0.0124919
			0.522878	0.0116399
			0.523056	0.0144319
			0.523193	0.0130183
			0.52335	0.0131206
			0.523494	0.0118239
			0.52365	0.011381
			0.523777	0.0103546
			0.523944	0.0115631
			0.524095	0.0119921
			0.524252	0.013001
			0.524452	0.0108037
			0.524579	0.0105779
			0.524748	0.00935574
			0.524868	0.0117155
			0.525011	0.0124171
			0.525171	0.0115135
			0.525335	0.0130476
			0.525506	0.0116908
			0.525685	0.012105
			0.525851	0.0098077
			0.526042	0.00879632
			0.526207	0.00963548
			0.526368	0.00918729
			0.526533	0.0119311
			0.526681	0.00876916
			0.526818	0.00503129
			0.526942	0.00626823
			0.527097	0.00683943
			0.527221	0.00864669
			0.527343	0.00972976
			0.527479	0.00932844
			0.527695	0.00623544
			0.527871	0.00484427
			0.528035	0.00536689
			0.528151	0.000332166
			0.52828	0.000564287
			0.528398	0.000852065
			0.528551	0.00444724
			0.528695	0.00443047
			0.528809	0.00455159
			0.528967	0.00447836
			0.529097	0.0028042
			0.529259	0.0034554
			0.529413	0.00326765
			0.529581	0.00145702
			0.529748	0.00196431
			0.529907	0.0010055
			0.530071	-0.000952729
			0.530229	-0.00326456
			0.530399	-0.00225167
			0.53053	0.000133523
			0.53066	3.28703e-06
			0.530811	-0.000259565
			0.530953	-0.00292143
			0.531118	-0.00436759
			0.531295	-0.00476047
			0.531477	-0.0029192
			0.531641	-0.00517657
			0.531745	-0.00279149
			0.531906	-0.00620339
			0.532098	-0.00547991
			0.532237	-0.00587882
			0.532376	-0.00495069
			0.532502	-0.00604224
			0.532654	-0.00557992
			0.532784	-0.00581946
			0.532927	-0.0081847
			0.533074	-0.0101651
			0.533262	-0.0100565
			0.533435	-0.0112586
			0.533578	-0.0119823
			0.533738	-0.0149392
			0.533914	-0.0152547
			0.53409	-0.0148186
			0.534238	-0.0127529
			0.534377	-0.0136708
			0.534557	-0.0131698
			0.53473	-0.0125923
			0.53489	-0.0118805
			0.535068	-0.010619
			0.535233	-0.0120217
			0.535415	-0.0134267
			0.535567	-0.0123084
			0.535721	-0.0138834
			0.535862	-0.0129503
			0.536008	-0.014263
			0.536144	-0.014297
			0.536276	-0.0134756
			0.536406	-0.0131308
			0.536528	-0.0132733
			0.536675	-0.0133964
			0.536831	-0.0120943
			0.536977	-0.01255
			0.537133	-0.0158792
			0.537258	-0.0128134
			0.537396	-0.0120688
			0.537514	-0.00800418
			0.537622	-0.0111545
			0.537741	-0.0102603
			0.537877	-0.0117626
			0.538027	-0.00801823
			0.538188	-0.00759806
			0.538323	-0.00915944
			0.538511	-0.00916329
			0.538677	-0.00669264
			0.538818	-0.0040218
			0.538978	-0.000769406
			0.539099	-2.92067e-05
			0.539241	0.00120062
			0.539376	0.00167124
			0.539537	-0.000387149
			0.539679	-0.000377197
			0.539801	-0.00095877
			0.539941	-0.00143969
			0.540088	-0.00089452
			0.540233	0.00106662
			0.54039	0.000992175
			0.540574	-0.00141067
			0.540722	0.00031181
			0.540879	-0.00162559
			0.541032	-0.00266985
			0.541176	-0.00267458
			0.541303	-0.00349261
			0.541442	-0.00428018
			0.541566	-0.00511965
			0.541703	-0.0011204
			0.541844	0.00165216
			0.541964	0.00233403
			0.542093	0.00111751
			0.542268	0.000309383
			0.542425	0.001293
			0.542607	-0.000315066
			0.54276	0.00525655
			0.542951	0.00727306
			0.54311	0.00809736
			0.543226	0.0101017
			0.543339	0.0117842
			0.543489	0.0119535
			0.543651	0.0101715
			0.543831	0.0103794
			0.544005	0.0115062
			0.544156	0.0111732
			0.544282	0.0149955
			0.54442	0.0130507
			0.544533	0.0130969
			0.544658	0.0131362
			0.544796	0.0140292
			0.544912	0.0162677
			0.545038	0.0206101
			0.545215	0.0235609
			0.545381	0.0211774
			0.545504	0.0178072
			0.545635	0.0204786
			0.545798	0.0238809
			0.545956	0.0252055
			0.546074	0.0276358
			0.546195	0.0280076
			0.546399	0.0286812
			0.546559	0.030191
			0.546712	0.0287865
			0.546862	0.0321836
			0.547005	0.0316836
			0.547125	0.0310521
			0.54727	0.028014
			0.547398	0.0302596
			0.547541	0.0305132
			0.547646	0.0316581
			0.547762	0.0305199
			0.547892	0.0295055
			0.548034	0.0306822
			0.548147	0.030975
			0.548271	0.0297175
			0.548415	0.0312765
			0.548564	0.0312796
			0.548718	0.0312132
			0.548884	0.0304924
			0.549035	0.0319593
			0.549178	0.0310454
			0.549329	0.0326909
			0.549478	0.0341997
			0.549621	0.0318743
			0.549775	0.0335691
			0.54992	0.0331698
			0.550077	0.0331443
			0.550229	0.031032
			0.550419	0.0302681
			0.550579	0.0302127
			0.550727	0.029488
			0.550835	0.0293175
			0.55096	0.0268805
			0.551112	0.0249421
			0.551263	0.0218665
			0.551394	0.0193089
			0.551532	0.018925
			0.551685	0.0195625
			0.551824	0.0191511
			0.55199	0.0165354
			0.552119	0.0131128
			0.552271	0.014584
			0.5524	0.014661
			0.552511	0.0170953
			0.552652	0.0149796
			0.552797	0.0150631
			0.552924	0.0145393
			0.553061	0.0162481
			0.553242	0.0157775
			0.553358	0.0124151
			0.553482	0.00938844
			0.5536	0.00890246
			0.553766	0.00572652
			0.5539	0.00306198
			0.554017	0.000740848
			0.554141	0.000964518
			0.554272	-0.00231815
			0.554413	-0.0023512
			0.554555	-0.00565609
			0.554724	-0.00653701
			0.554895	-0.00870365
			0.555049	-0.00889317
			0.555205	-0.0111024
			0.555368	-0.0128978
			0.555514	-0.0150106
			0.555675	-0.0151482
			0.555784	-0.015946
			0.5559	-0.0159911
			0.556031	-0.0147493
			0.556145	-0.0148371
			0.556279	-0.0157636
			0.55639	-0.0182973
			0.556501	-0.0172346
			0.556608	-0.0157286
			0.556741	-0.0159203
			0.556913	-0.0134083
			0.557046	-0.0177446
			0.557181	-0.0198632
			0.557313	-0.020881
			0.557447	-0.0208532
			0.557602	-0.0226326
			0.557761	-0.0231917
			0.55787	-0.0204863
			0.557967	-0.0195396
			0.558117	-0.0211387
			0.558267	-0.0197875
			0.558422	-0.0220023
			0.55853	-0.0205504
			0.558681	-0.0195384
			0.558838	-0.0186324
			0.558978	-0.0178346
			0.55911	-0.0188785
			0.559249	-0.0221098
			0.55941	-0.0226189
			0.559558	-0.0182922
			0.559671	-0.0160538
			0.559805	-0.0179128
			0.559916	-0.0213303
			0.560053	-0.0229715
			0.560197	-0.0224054
			0.560314	-0.0227412
			0.560457	-0.0245569
			0.560606	-0.0232315
			0.560756	-0.0251952
			0.560898	-0.0272777
			0.561023	-0.0295844
			0.561139	-0.0291551
			0.561268	-0.0281731
			0.561415	-0.0293747
			0.561564	-0.0318244
			0.561717	-0.0327439
			0.561863	-0.0320572
			0.561986	-0.0315275
			0.562121	-0.03218
			0.562278	-0.0318238
			0.56246	-0.0306679
			0.562648	-0.0306094
			0.562787	-0.0299815
			0.562896	-0.0274155
			0.563031	-0.026805
			0.563136	-0.0261007
			0.563255	-0.0230871
			0.563374	-0.0264095
			0.563508	-0.0280996
			0.563645	-0.028568
			0.563764	-0.026787
			0.5639	-0.0274444
			0.564015	-0.0271415
			0.564149	-0.0267124
			0.564269	-0.0255142
			0.564395	-0.0231062
			0.564541	-0.0255016
			0.564632	-0.0263807
			0.564773	-0.027689
			0.56495	-0.0257855
			0.565083	-0.0240964
			0.565215	-0.0227838
			0.565376	-0.0183133
			0.56552	-0.0177148
			0.565651	-0.0198773
			0.565799	-0.0172923
			0.565919	-0.0160823
			0.566055	-0.0141276
			0.566173	-0.0133747
			0.566299	-0.0148487
			0.566429	-0.0158407
			0.566555	-0.0158478
			0.566655	-0.0153851
			0.566803	-0.0159845
			0.566968	-0.0166436
			0.567109	-0.0146782
			0.567221	-0.012126
			0.567322	-0.0126866
			0.56746	-0.0109397
			0.567603	-0.0105258
			0.56773	-0.00933936
			0.56788	-0.00794508
			0.568045	-0.0052649
			0.568193	-0.00604634
			0.568328	-0.00441505
			0.568465	-0.00641967
			0.568581	-0.0049357
			0.568706	-0.00406826
			0.568844	-0.0047513
			0.568984	-0.00436089
			0.569098	-0.000481863
			0.569216	-0.00110947
			0.569317	-0.000861644
			0.569478	-7.72226e-05
			0.569612	0.000705215
			0.569739	-0.00019122
			0.569871	0.00261231
			0.569974	0.00608351
			0.570105	0.00882809
			0.570224	0.00905806
			0.570383	0.00857409
			0.570536	0.00808638
			0.570674	0.0109353
			0.570792	0.0129119
			0.570942	0.013217
			0.571068	0.0133359
			0.571172	0.0114194
			0.571274	0.0121105
			0.571385	0.0104185
			0.571533	0.0130365
			0.571694	0.0147304
			0.571834	0.0142862
			0.571983	0.0151331
			0.572148	0.0146198
			0.572282	0.0140949
			0.572418	0.0138292
			0.572552	0.0129466
			0.572665	0.0124287
			0.572797	0.0120541
			0.572906	0.0114328
			0.57305	0.00791133
			0.573212	0.00730958
			0.573328	0.00714328
			0.573453	0.011666
			0.57359	0.00864241
			0.57369	0.00718864
			0.573802	0.00707391
			0.573943	0.00643887
			0.574109	0.00484057
			0.574269	0.00676089
			0.574437	0.00552935
			0.574591	0.00701279
			0.574717	0.0073071
			0.574838	0.00719925
			0.574967	0.0084162
			0.575112	0.00927645
			0.575238	0.0119335
			0.575354	0.011652
			0.57548	0.0115932
			0.57557	0.0119874
			0.575697	0.0129161
			0.575789	0.0142429
			0.575924	0.0170992
			0.576047	0.0159577
			0.576157	0.016154
			0.576273	0.01637
			0.576438	0.0135767
			0.57656	0.00969438
			0.576693	0.00952097
			0.576801	0.00889411
			0.576926	0.00987429
			0.577041	0.00802331
			0.577156	0.0077911
			0.577271	0.00619655
			0.577402	0.00704318
			0.577554	0.00573326
			0.577701	0.00566697
			0.577841	0.00873792
			0.577959	0.00988966
			0.578079	0.0129432
			0.578187	0.0130681
			0.578282	0.0131973
			0.578398	0.0123305
			0.578557	0.00748061
			0.578667	0.00634169
			0.578798	0.00728588
			0.578913	0.00599447
			0.579029	0.00861817
			0.579152	0.00833879
			0.579288	0.00791575
			0.579417	0.0106196
			0.579549	0.0102451
			0.579669	0.0126731
			0.579759	0.0128824
			0.579894	0.0126464
			0.580024	0.0114951
			0.580155	0.0120926
			0.580301	0.00797937
			0.580426	0.00886385
			0.580533	0.00810027
			0.580626	0.00918704
			0.580766	0.0112417
			0.580924	0.00925795
			0.581064	0.0109371
			0.581196	0.0132127
			0.581297	0.0131901
			0.581426	0.0123452
			0.581576	0.0113709
			0.581683	0.0121019
			0.581822	0.0114684
			0.58198	0.0133244
			0.582107	0.0126267
			0.582213	0.0146105
			0.582353	0.0179467
			0.582535	0.022453
			0.582678	0.0203258
			0.582799	0.0191974
			0.582934	0.0211061
			0.583035	0.0203047
			0.583146	0.0179899
			0.583291	0.0167247
			0.583436	0.0164302
			0.583555	0.0152991
			0.583684	0.0128402
			0.583801	0.0119763
			0.583901	0.0116619
			0.584038	0.0119898
			0.584151	0.0144924
			0.584275	0.0147413
			0.584421	0.0162806
			0.584567	0.0154005
			0.584693	0.0151067
			0.584819	0.0155867
			0.584955	0.0147153
			0.585089	0.0136439
			0.58522	0.0160006
			0.585339	0.0155714
			0.585463	0.0138736
			0.585551	0.0125999
			0.585675	0.0129992
			0.58584	0.0129332
			0.585991	0.0142971
			0.586118	0.0155104
			0.586253	0.0143923
			0.586387	0.0108956
			0.586497	0.0138937
			0.586608	0.0139133
			0.5867	0.0152242
			0.586795	0.0151885
			0.586909	0.0143857
			0.587029	0.0118177
			0.587128	0.0125969
			0.587277	0.0109857
			0.587431	0.0103985
			0.587577	0.0115746
			0.587693	0.00838492
			0.587828	0.0102069
			0.587974	0.0111736
			0.588095	0.0121657
			0.588232	0.0140009
			0.588373	0.0126957
			0.588484	0.0107355
			0.588568	0.00792108
			0.588673	0.00489572
			0.588791	0.00515061
			0.588894	0.00595756
			0.589013	0.00373925
			0.589118	0.00698719
			0.589233	0.00801263
			0.589389	0.00855889
			0.589523	0.00793068
			0.589691	0.0096426
			0.589825	0.0098287
			0.589947	0.0117493
			0.590074	0.0121296
			0.590204	0.0100799
			0.590317	0.0114438
			0.59045	0.0103593
			0.590541	0.00727271
			0.590662	0.00756641
			0.590785	0.00747529
			0.590896	0.00901076
			0.590998	0.00845462
			0.591106	0.00764537
			0.59122	0.0098308
			0.591314	0.0101691
			0.591406	0.00886268
			0.591523	0.0110394
			0.591662	0.00793339
			0.591769	0.00988056
			0.591873	0.0087679
			0.59199	0.00678013
			0.592114	0.00753423
			0.592265	0.00558165
			0.592407	0.00602037
			0.592528	0.004279
			0.592682	0.00540099
			0.592819	0.00307526
			0.59293	0.00535235
			0.593049	0.00341739
			0.593178	0.00233935
			0.593276	9.30169e-05
			0.593381	-0.00140155
			0.593483	-0.00272891
			0.593593	-0.00292124
			0.593707	-0.00232959
			0.593848	-0.00161091
			0.593962	-0.000828931
			0.594072	-0.000775192
			0.594233	-0.000392286
			0.594344	-0.000314291
			0.594448	0.000683972
			0.59456	-0.000411943
			0.594697	0.000172892
			0.59482	-0.000632435
			0.594964	-0.00266329
			0.595109	-0.000494691
			0.595239	0.00160156
			0.595338	0.00175347
			0.595493	0.00111304
			0.595631	0.0006487
			0.595727	0.00183881
			0.595817	0.00491394
			0.59593	0.00784737
			0.59606	0.00767228
			0.596196	0.00589741
			0.596291	0.00520549
			0.59639	0.00655152
			0.596522	0.00338583
			0.596684	0.00605249
			0.596823	0.00642297
			0.596956	0.0045845
			0.597079	0.00414958
			0.597197	0.00179098
			0.597319	0.00248587
			0.597443	0.00316011
			0.597568	-0.000129742
			0.59768	-0.00188763
			0.597811	-0.00246054
			0.597931	-0.00261936
			0.598058	-0.00317605
			0.598167	-0.00330128
			0.598294	-0.00566943
			0.598411	-0.0050901
			0.59855	-0.00261542
			0.598663	-0.00337304
			0.598762	-0.00399479
			0.598877	-0.00664991
			0.598992	-0.00732285
			0.599126	-0.00818769
			0.599226	-0.00961709
			0.59933	-0.00560636
			0.599458	-0.00402017
			0.599576	-0.00109523
			0.599687	-0.00102994
			0.599824	-0.0015629
			0.599935	0.000351486
			0.60003	-0.000189926
			0.60013	-0.00237099
			0.60023	-0.000899949
			0.600355	-1.99129e-05
			0.600475	-0.000302595
			0.600583	0.00248871
			0.600701	0.00686871
			0.600832	0.00923991
			0.60096	0.00992656
			0.601067	0.00950614
			0.601164	0.0103501
			0.601279	0.0103293
			0.601413	0.0113985
			0.601535	0.0113741
			0.601659	0.0149242
			0.60179	0.0153512
			0.601918	0.0167201
			0.602029	0.0157037
			0.602159	0.0150788
			0.602287	0.0157595
			0.602404	0.0156382
			0.602528	0.0164578
			0.602631	0.0226987
			0.602735	0.0214957
			0.602849	0.0169726
			0.602949	0.0137758
			0.603074	0.0120008
			0.603237	0.0136801
			0.603333	0.0137611
			0.603456	0.0122903
			0.603613	0.0139156
			0.603776	0.0111917
			0.603903	0.0121779
			0.604003	0.00883544
			0.60409	0.00768219
			0.604232	0.00763423
			0.604343	0.00929995
			0.604439	0.0121094
			0.604528	0.0121975
			0.604662	0.0142019
			0.60478	0.014697
			0.604906	0.0179116
			0.605009	0.0176582
			0.605149	0.0223109
			0.605282	0.0240449
			0.6054	0.0263986
			0.605521	0.0265049
			0.605665	0.0284197
			0.605804	0.0281572
			0.605931	0.0266712
			0.606034	0.0279243
			0.606158	0.0271396
			0.606258	0.0289336
			0.606351	0.0289148
			0.606462	0.0328259
			0.606557	0.0333574
			0.606661	0.0349244
			0.60679	0.0354929
			0.606909	0.0336147
			0.607024	0.0338873
			0.607135	0.0306137
			0.607236	0.0269195
			0.607354	0.0235074
			0.607464	0.0209762
			0.607567	0.0225526
			0.607682	0.0220706
			0.607761	0.0184772
			0.607903	0.0141179
			0.60803	0.0134214
			0.608154	0.0163534
			0.608249	0.0146592
			0.608331	0.0115399
			0.608466	0.0146464
			0.608586	0.0124065
			0.608678	0.00827516
			0.608791	0.00978782
			0.608898	0.00773469
			0.609002	0.00793983
			0.609121	0.00522685
			0.609269	0.0047627
			0.609386	0.00369408
			0.609508	0.00316853
			0.609595	0.00227149
			0.609682	0.00300417
			0.609793	0.00400251
			0.609906	0.00489806
			0.610026	0.00540746
			0.610132	0.00534923
			0.61028	0.00252318
			0.610399	0.00357658
			0.610495	0.00538476
			0.610581	0.00872337
			0.610664	0.00621277
			0.610809	0.00666677
			0.610943	0.00972185
			0.611043	0.00769159
			0.611149	0.0070059
			0.6113	0.00817988
			0.611414	0.00743721
			0.611547	0.00976277
			0.611694	0.010559
			0.611801	0.00961243
			0.611893	0.00926375
			0.611988	0.00799224
			0.612139	0.00692671
			0.612297	0.00884562
			0.612399	0.00927522
			0.612505	0.00880979
			0.612636	0.00860806
			0.612753	0.0112257
			0.612874	0.00967102
			0.612988	0.0114232
			0.613084	0.0098116
			0.6132	0.00885766
			0.613318	0.00938355
			0.613436	0.00699298
			0.613553	0.00520213
			0.613663	0.00315363
			0.613802	0.00155763
			0.6139	0.000593482
			0.613997	0.00266639
			0.614117	-0.0006804
			0.614244	-0.00249703
			0.614362	-0.00680941
			0.614469	-0.00821217
			0.614582	-0.00483261
			0.614677	-0.00376745
			0.61479	-0.0026646
			0.614899	-0.00474041
			0.615012	-0.00495885
			0.615114	-0.00470861
			0.615205	-0.00496335
			0.615339	-0.00402882
			0.615464	-0.00328254
			0.615563	-0.00231519
			0.615675	0.00352239
			0.61577	0.0048183
			0.615904	0.00674536
			0.616034	0.00687849
			0.616128	0.00849927
			0.61626	0.00762487
			0.616379	0.00798761
			0.616512	0.00734331
			0.616608	0.00850353
			0.616705	0.00558677
			0.61683	0.00460086
			0.616956	0.00206159
			0.617053	0.000163213
			0.617146	-0.0015665
			0.617235	-0.00188708
			0.617332	-0.00174932
			0.617442	-0.00474245
			0.617596	-0.0047693
			0.617705	-0.0056976
			0.617837	-0.00683871
			0.617982	-0.013306
			0.618082	-0.0174538
			0.618192	-0.0198258
			0.618327	-0.0247192
			0.618422	-0.0241609
			0.618536	-0.0280428
			0.618634	-0.0273495
			0.61873	-0.0269986
			0.618862	-0.0274126
			0.618964	-0.0252937
			0.619077	-0.024764
			0.619196	-0.0241204
			0.619286	-0.0251864
			0.619365	-0.0257458
			0.619472	-0.0239359
			0.619595	-0.0251354
			0.619689	-0.0256589
			0.619788	-0.0229863
			0.619877	-0.0236199
			0.61997	-0.0250396
			0.620084	-0.0226971
			0.6202	-0.0245948
			0.620324	-0.0230987
			0.620435	-0.0206126
			0.620545	-0.0198513
			0.620658	-0.0197714
			0.620771	-0.0203964
			0.620883	-0.0183208
			0.621043	-0.0180088
			0.621171	-0.0145998
			0.621291	-0.0150374
			0.621401	-0.0135912
			0.621521	-0.0103339
			0.621636	-0.00997222
			0.621731	-0.0074566
			0.621828	-0.00917307
			0.62194	-0.00710973
			0.622099	-0.00838404
			0.622196	-0.0051938
			0.622293	-0.00535091
			0.622411	-0.00547145
			0.622552	-0.0042918
			0.622663	-0.00414281
			0.62277	-0.00603354
			0.622886	-0.00460493
			0.623004	-0.00713023
			0.62312	-0.00572979
			0.623236	-0.00390651
			0.623345	-0.00267591
			0.623466	-0.00107921
			0.623555	-0.000206809
			0.623695	0.00169701
			0.623799	-9.62687e-05
			0.623877	-0.00108062
			0.623977	0.00116519
			0.624088	-2.08971e-05
			0.62419	0.000791011
			0.6243	-0.00273857
			0.62441	-0.00449668
			0.624491	-0.00399417
			0.624586	-0.00340187
			0.624683	-0.00306573
			0.624769	-0.0020853
			0.624896	-0.00257224
			0.624995	-0.00159586
			0.625143	-0.000398817
			0.625279	-0.000973394
			0.6254	0.00365421
			0.625506	0.00498642
			0.625624	0.00451671
			0.625721	0.0049922
			0.625809	0.00547604
			0.625952	0.00444525
			0.626059	0.00466673
			0.626147	0.00876826
			0.626244	0.00911225
			0.62634	0.00944918
			0.626443	0.0106646
			0.626542	0.01138
			0.62664	0.0101961
			0.626739	0.0131617
			0.626814	0.0107115
			0.626906	0.0106163
			0.627018	0.00930817
			0.627129	0.00827226
			0.627241	0.00468414
			0.62736	0.00497025
			0.62749	0.0033279
			0.62762	0.00468534
			0.627747	0.00350061
			0.627896	0.00178822
			0.628	-0.000485004
			0.62811	-3.93608e-05
			0.62821	0.00139757
			0.628309	-0.000309408
			0.628437	-0.00277042
			0.628524	-0.00455221
			0.628605	-0.00434332
			0.628704	-0.00429925
			0.62883	-0.00568062
			0.62895	-0.00670236
			0.629044	-0.00322284
			0.629165	-0.00244827
			0.629268	-0.00150677
			0.629376	0.00164746
			0.629459	0.00153368
			0.629572	0.00207168
			0.629687	0.00295543
			0.629794	0.0035439
			0.629933	0.00290612
			0.630045	0.00402769
			0.630157	0.00229252
			0.630257	0.00158826
			0.630353	0.00436751
			0.630463	0.00660099
			0.630557	0.0068271
			0.630661	0.00534889
			0.630761	0.00671565
			0.630869	0.00475223
			0.630977	0.00582117
			0.631079	0.00578502
			0.631174	0.00419682
			0.631263	0.00618625
			0.631368	0.00620046
			0.631455	0.00438143
			0.631577	0.0061224
			0.631702	0.00528089
			0.631823	0.00556667
			0.631932	0.00535196
			0.632047	0.00695625
			0.63214	0.00486966
			0.632254	0.00541128
			0.632354	0.0036184
			0.632455	0.0026507
			0.632553	0.00187222
			0.63267	2.23587e-05
			0.632789	0.000298066
			0.632905	-0.00421902
			0.633028	-0.00471934
			0.633163	-0.00754596
			0.633292	-0.00726894
			0.633422	-0.00612809
			0.633525	-0.00722353
			0.6336	-0.0100207
			0.633688	-0.0113027
			0.633818	-0.00946546
			0.633952	-0.0101619
			0.634079	-0.00939924
			0.634165	-0.00890162
			0.634262	-0.00857801
			0.634357	-0.00830103
			0.634448	-0.00691373
			0.634544	-0.00904495
			0.634659	-0.00795378
			0.63476	-0.0062204
			0.634849	-0.00871317
			0.634948	-0.0103349
			0.635049	-0.0119536
			0.635151	-0.0110595
			0.635248	-0.00992727
			0.635351	-0.0115386
			0.635438	-0.0146214
[truncated: 2,799 more rows]
